# Supplementary material for: Seafood During Pregnancy and Lactation and Child Neurocognitive Development: A Systematic Review
Source: Adv Nutr. 2025 Apr 25;16(5):100414. doi: 10.1016/j.advnut.2025.100414 (PMC12145083; doi:10.1016/j.advnut.2025.100414)
Supplement: multimedia component 1 [file mmc1.xlsx]

## Sheet: ALL DATA
O’Connor LE et al. Supplemental Data Appendix for Seafood during pregnancy and lactation and child neurocognitive development: A systematic review
STUDY CHARACTERISTICS						POPULATION CHARACTERISTICS							EXPOSURE/INTERVENTION					OUTCOME									OTHER
Last name, Year	Design	Study name	Country	Funding source	Baseline n	Mothers age	Child sex, % female	Race/ethnicity	SES	Maternal Anthropometrics	Gestational Wt Gain	Infant Feeding Practices	Exposure	Exp Assess Method	Seafood intake	Seafood nutrients	Mercury	Outcome category	Outcome tool	Assessment tool interpretation	Sub-outcome	Child age at outcome measurement	Results	Key Confounders Accounted for	Key Confounders NOT Accounted for	Other covariates accounted for	Limitations	Summary of Results
Sagiv et al., 2012	Prospective cohort study	The New Bedford Cohort	United States of America (USA)	National Institute of Environmental Health Sciences, National Institutes of Health	788	n (%) <20 y: 56 (13.3) 20 -29 y: 209 (49.6) 30 - 34 y: 100 (23.8) ≥35 y: 56 (13.3)	49.6%	Child's race, n (%) White: 308 (74.2) Nonwhite: 107 (25.8)	Maternal education level at child's 8 y examination, n (%) <12th grade: 34 (8.2) HS graduate: 127 (30.5) Some college: 255 (61.3) Annual household income at child's 8 y examination <$20,000: 74 (17.8) $20,000 - $39,999: 112 (27.0) ≥$40,000: 229 (55.2)	NR	NR	NR	Fish intake (servs/wk) included intake of: dark fish (e.g., salmon, mackerel, bluefish, and sword-fish); tuna (including canned tuna); shellfish (e.g., lobster and clams); eel; other fish	FFQ, after delivery Validation: NR	Total fish intake (serv/wk) Mean (SD): 3.7 (3.9) Median (range): 2.3 (0.0, 22.6) Total fish intake, n (%) ≤2 serv/wk: 196 (47.5) >2 serv/wk: 217 (52.5) Local fish intake, n (%) No: 367 (88.9) Yes: 46 (11.1)	NR	Maternal hair mercury Mean (SD): 0.62 (0.57) μg/g Median (range): 0.45 (0.03 - 5.14) μg/g	ADHD	Conners Rating Scale-Teachers (CRS-T)	Inattentive, hyperactive-impulsive, and total score, higher scores on the CRS-T = more adverse behavior	ADHD diagnosis	8 y	Maternal fish intake and neurophysiological behavior (CRS-T) DSM- IV total, RR (95% CI) ≤2 serv/wk (n=222): Ref >2 serv/wk (n=235): 0.5 (0.4, 0.7) Adj for maternal hair Hg: ≤2 serv/wk (n=173): Ref >2 serv/wk (n=189): 0.6 (0.4, 0.9)	Child sex,Child age,Maternal age,Race/ethnicity,SES,Alcohol intake,Smoking,Parental education	Non-fish dietary exposure to n-3 PUFAs,Maternal anthropometrics,Child birth weight,Gestational age,Parity,FOR ADD, ADHD, Anxiety, ASD, Depression: Family history of neurocognitive disorders	Maternal IQ,Home environment,Depressive symptoms,Illicit drug use,Maternal hair mercury	Several key confounders not accounted for,Dietary assessment method not validated,Not all measures/analyses reported,Parent reported outcome assessment (CRS-T)	Maternal fish consumption during pregnancy was associated with fewer behavior problems (CRS-T subscales: impulsivity/hyperactivity, inattentive, total); while associations between maternal fish intake and cognitive performance tests (mainly of reaction time and accuracy) were not significant.
Conway et al., 2023	Prospective cohort study	Seychelles Child Development Study	Seychelles	The USA National Institute of Environmental Health Sciences, National Institutes of Health, the European Union, and the Government of Seychelles	300	Mean (SD): 27·7 (5·9) y	50.7%	NR	Hollingshead SES, Mean (SD): 33·9 (11·0)	NR	NR	NR	Fish intake (g/d), sum of fatty fish and lean fish	4d food diary (2 consecutive weekdays and 2 weekend days), included amount and type of fatty fish, lean fish, crustaceans, molluscs, and fish products and dishes; Validation: NR Timing: 28 wks gestation	Total fish intake (g/d), mean (SD): 106.8 (61.7); Median: 97.0, IQR: 61.0, 131.7, Min, Max: 0.0, 413.3	NR	NR	ADHD	Conners' Attention Deficit Hyperactivity Disorder (ADHD) index	Conners' Attention Deficit Hyperactivity Disorder (ADHD) index; administered by trained nurse; higher score = better performance	ADHD index	9 y	Association between maternal fish intake and ADHD Conners’ index at 9 y (n = 216), B (95% CI), p-value Categorical/tertiles: Low: REF Middle: -0·036 (-2·617, 2·545), p = 0·978 High: 0·980 (-1·594, 3·553), p = 0·454	Child sex,Child age,Maternal age,SES,Child birth weight	Race/ethnicity,Alcohol intake,Non-fish dietary exposure to n-3 PUFAs,Smoking,Maternal anthropometrics,Gestational age,Parental education,Parity	Maternal IQ,Home environment,Family status (both parents living with the child)	Several key confounders not accounted for,Underpowered,Did not account for maternal mercury exposure	Maternal fish intake during pregnancy was not significantly associated with children’s neurodevelopmental outcomes based on a battery of tests at ages 9mo, 30 mo, 5y, and 9y.
Conway et al., 2023	Prospective cohort study	Seychelles Child Development Study	Seychelles	The USA National Institute of Environmental Health Sciences, National Institutes of Health, the European Union, and the Government of Seychelles	300	Mean (SD): 27·7 (5·9) y	50.7%	NR	Hollingshead SES, Mean (SD): 33·9 (11·0)	NR	NR	NR	Fish intake (g/d), sum of fatty fish and lean fish	4d food diary (2 consecutive weekdays and 2 weekend days), included amount and type of fatty fish, lean fish, crustaceans, molluscs, and fish products and dishes; Validation: NR Timing: 28 wks gestation	Total fish intake (g/d), mean (SD): 106.8 (61.7); Median: 97.0, IQR: 61.0, 131.7, Min, Max: 0.0, 413.3	NR	NR	ADHD	Conners' Attention Deficit Hyperactivity Disorder (ADHD) index	Conners' Attention Deficit Hyperactivity Disorder (ADHD) index; administered by trained nurse; higher score = better performance	ADHD index	9 y	Association between maternal fish intake and ADHD Conners’ index at 9 y (n = 216), B (95% CI), p-value Continuous: 0·001 (-0·015, 0·018), p = 0·866	Child sex,Child age,Maternal age,SES,Child birth weight	Race/ethnicity,Alcohol intake,Non-fish dietary exposure to n-3 PUFAs,Smoking,Maternal anthropometrics,Gestational age,Parental education,Parity	Maternal IQ,Home environment,Family status (both parents living with the child)	Several key confounders not accounted for,Underpowered,Did not account for maternal mercury exposure	Maternal fish intake during pregnancy was not significantly associated with children’s neurodevelopmental outcomes based on a battery of tests at ages 9mo, 30 mo, 5y, and 9y.
Julvez, 2020	Prospective cohort study	Infancia y Medio Ambiente (INMA)	Spain	Spanish Institute of Health Carlos III-Ministry of Economy and Competitiveness, Generalitat de Catalunya-CIRIT, Generalitat Valenciana, Alicia Koplowitz Foundation, Universidad de Oviedo, Fundación Cajastur-Liberbank, Department of Health of the Basque Government, the Provincial Government of Gipuzkoa, the Fundación Roger Torné, Instituto de Salud Carlos III, and Spanish Institute of Health Carlo…	2644	Median (Q1 - Q2): 31 (28 - 34) y	49%	Born in Spain: n = 2114 (93%)	Education level, n (%) Primary school or less: 517 (23) High school: 940 (41) University degree: 821 (36) Maternal social class, n (%) I and III: 915 (41) III: 838 (37) IV & V: 494 (22)	BMI, median (Q1 - Q2): 23 (21 - 25) kg/m2	NR	Breastfeeding wk, median (Q1 - Q2): 22 (5 - 37)	Total seafood intake (g/wk); Large fatty fish (g/wk); Small fatty fish (g/wk); Lean fish (g/wk); Canned tuna (g/wk); Shellfish (g/wk)	FFQ, with amounts (ref portion sizes) and frequency; Validated; Timing: 1st trimester (12 wk gestation) and 3rd trimester (28-32 wk gestation)	Intake at first trimester, median (Q - Q2) Total seafood: 460 (310 - 643) g/wk; mean: 498 g/wk, Large fish: 43 (0 - 98) Small fatty fish: 24 (0 - 73) Lean fish: 201 (97 - 333) Canned tuna: 51 (24 - 114) Shellfish: 49 (22 - 86) Total seafood intake at third trimester, median (Q1 - Q3): 456 (307 - 632) Frequency of maternal total seafood intake at third-trimester, Quantiles Q1 (196 g/wk): n = 317 (…	Association between maternal first trimester seafood intake and cord blood DHA concentration Total seafood: 0.11, p < 0.05 Large fatty fish: 0.17, p < 0.05 Small fatty fish: 0.13, p < 0.05 Lean fish: 0.11, p < 0.05 Canned tuna: 0.06, p = NR Shellfish: 0.02, p = NR Association between maternal first trimester seafood intake and cord blood EPA concentration Total seafood: 0.12, p < 0.05 Large fatty…	NR	ADHD	Conners' Parent Rating Scale Short Form (CPRS-R:S)	ADHD symptoms; Parent-reported; Higher scores = worse attention performance and behavior	ADHD index	8 y	Maternal seafood consumption during first trimester and Child CPRS-R:S ADHD index at 8 y, incidence rate ratio (IRR), (95% CI) Canned tuna, quartiles Q1 (0 g/wk), n = 391: Ref Q2 (37 g/wk), n = 423: 0.99 (0.88, 1.12), p = NR Q3 (72 g/wk), n = 417: 1.01, (0.89, 1.14), p = NR Q4: (167 g/wk), n = 410: 0.92 (0.81, 1.05), p = NR P for trend: 0.180	Child sex,Child age,Maternal age,Race/ethnicity,SES,Maternal anthropometrics,Parity	Alcohol intake,Smoking,Child birth weight,Gestational age	Energy intake,Mediterranean diet score	Some key confounders not accounted for,Outcome assessment - parental report,Maternal mercury only in subset of participants	Maternal intake of large fatty fish, small fatty fish, lean fish, and total seafood in the first trimester was associated with better attention in children at 8y when comparing the highest to lowest levels of maternal fish intake. The association was not significant for canned tuna or shellfish intake. Maternal intake of large fatty fish, lean fish, shellfish, and total seafood in the first trime…
Julvez, 2020	Prospective cohort study	Infancia y Medio Ambiente (INMA)	Spain	Spanish Institute of Health Carlos III-Ministry of Economy and Competitiveness, Generalitat de Catalunya-CIRIT, Generalitat Valenciana, Alicia Koplowitz Foundation, Universidad de Oviedo, Fundación Cajastur-Liberbank, Department of Health of the Basque Government, the Provincial Government of Gipuzkoa, the Fundación Roger Torné, Instituto de Salud Carlos III, and Spanish Institute of Health Carlo…	2644	Median (Q1 - Q2): 31 (28 - 34) y	49%	Born in Spain: n = 2114 (93%)	Education level, n (%) Primary school or less: 517 (23) High school: 940 (41) University degree: 821 (36) Maternal social class, n (%) I and III: 915 (41) III: 838 (37) IV & V: 494 (22)	BMI, median (Q1 - Q2): 23 (21 - 25) kg/m2	NR	Breastfeeding wk, median (Q1 - Q2): 22 (5 - 37)	Total seafood intake (g/wk); Large fatty fish (g/wk); Small fatty fish (g/wk); Lean fish (g/wk); Canned tuna (g/wk); Shellfish (g/wk)	FFQ, with amounts (ref portion sizes) and frequency; Validated; Timing: 1st trimester (12 wk gestation) and 3rd trimester (28-32 wk gestation)	Intake at first trimester, median (Q - Q2) Total seafood: 460 (310 - 643) g/wk; mean: 498 g/wk, Large fish: 43 (0 - 98) Small fatty fish: 24 (0 - 73) Lean fish: 201 (97 - 333) Canned tuna: 51 (24 - 114) Shellfish: 49 (22 - 86) Total seafood intake at third trimester, median (Q1 - Q3): 456 (307 - 632) Frequency of maternal total seafood intake at third-trimester, Quantiles Q1 (196 g/wk): n = 317 (…	Association between maternal first trimester seafood intake and cord blood DHA concentration Total seafood: 0.11, p < 0.05 Large fatty fish: 0.17, p < 0.05 Small fatty fish: 0.13, p < 0.05 Lean fish: 0.11, p < 0.05 Canned tuna: 0.06, p = NR Shellfish: 0.02, p = NR Association between maternal first trimester seafood intake and cord blood EPA concentration Total seafood: 0.12, p < 0.05 Large fatty…	NR	ADHD	Conners' Parent Rating Scale Short Form (CPRS-R:S)	ADHD symptoms; Parent-reported; Higher scores = worse attention performance and behavior	ADHD index	8 y	Maternal seafood consumption during first trimester and Child CPRS-R:S ADHD index at 8 y, incidence rate ratio (IRR), (95% CI) Canned tuna, quartiles Q1 (0 g/wk), n = 391: Ref Q2 (37 g/wk), n = 423: 0.99 (0.88, 1.12), p = NR Q3 (72 g/wk), n = 417: 1.01, (0.89, 1.14), p = NR Q4: (167 g/wk), n = 410: 0.92 (0.81, 1.05), p = NR P for trend: 0.180	Child sex,Child age,Maternal age,Race/ethnicity,SES,Maternal anthropometrics,Parity	Alcohol intake,Smoking,Child birth weight,Gestational age	Energy intake,Mediterranean diet score	Some key confounders not accounted for,Outcome assessment - parental report,Maternal mercury only in subset of participants	Maternal intake of large fatty fish, small fatty fish, lean fish, and total seafood in the first trimester was associated with better attention in children at 8y when comparing the highest to lowest levels of maternal fish intake. The association was not significant for canned tuna or shellfish intake. Maternal intake of large fatty fish, lean fish, shellfish, and total seafood in the first trime…
Julvez, 2020	Prospective cohort study	Infancia y Medio Ambiente (INMA)	Spain	Spanish Institute of Health Carlos III-Ministry of Economy and Competitiveness, Generalitat de Catalunya-CIRIT, Generalitat Valenciana, Alicia Koplowitz Foundation, Universidad de Oviedo, Fundación Cajastur-Liberbank, Department of Health of the Basque Government, the Provincial Government of Gipuzkoa, the Fundación Roger Torné, Instituto de Salud Carlos III, and Spanish Institute of Health Carlo…	2644	Median (Q1 - Q2): 31 (28 - 34) y	49%	Born in Spain: n = 2114 (93%)	Education level, n (%) Primary school or less: 517 (23) High school: 940 (41) University degree: 821 (36) Maternal social class, n (%) I and III: 915 (41) III: 838 (37) IV & V: 494 (22)	BMI, median (Q1 - Q2): 23 (21 - 25) kg/m2	NR	Breastfeeding wk, median (Q1 - Q2): 22 (5 - 37)	Total seafood intake (g/wk); Large fatty fish (g/wk); Small fatty fish (g/wk); Lean fish (g/wk); Canned tuna (g/wk); Shellfish (g/wk)	FFQ, with amounts (ref portion sizes) and frequency; Validated; Timing: 1st trimester (12 wk gestation) and 3rd trimester (28-32 wk gestation)	Intake at first trimester, median (Q - Q2) Total seafood: 460 (310 - 643) g/wk; mean: 498 g/wk, Large fish: 43 (0 - 98) Small fatty fish: 24 (0 - 73) Lean fish: 201 (97 - 333) Canned tuna: 51 (24 - 114) Shellfish: 49 (22 - 86) Total seafood intake at third trimester, median (Q1 - Q3): 456 (307 - 632) Frequency of maternal total seafood intake at third-trimester, Quantiles Q1 (196 g/wk): n = 317 (…	Association between maternal first trimester seafood intake and cord blood DHA concentration Total seafood: 0.11, p < 0.05 Large fatty fish: 0.17, p < 0.05 Small fatty fish: 0.13, p < 0.05 Lean fish: 0.11, p < 0.05 Canned tuna: 0.06, p = NR Shellfish: 0.02, p = NR Association between maternal first trimester seafood intake and cord blood EPA concentration Total seafood: 0.12, p < 0.05 Large fatty…	NR	ADHD	Conners' Parent Rating Scale Short Form (CPRS-R:S)	ADHD symptoms; Parent-reported; Higher scores = worse attention performance and behavior	ADHD index	8 y	Maternal seafood consumption during first trimester and Child CPRS-R:S ADHD index at 8 y, incidence rate ratio (IRR), (95% CI) Lean fish, quartiles Q1 (52 g/wk), n = 414: Ref Q2 (148 g/wk), n = 409: 0.95 (0.84, 1.07), p = NR Q3 (261 g/wk), n = 405: 0.86, (0.75, 0.97), p = <0.05 Q4: (413 g/wk), n = 413: 0.89 (0.78, 1.01), p = <0.10 P for trend: 0.034	Child sex,Child age,Maternal age,Race/ethnicity,SES,Maternal anthropometrics,Parity	Alcohol intake,Smoking,Child birth weight,Gestational age	Energy intake,Mediterranean diet score	Some key confounders not accounted for,Outcome assessment - parental report,Maternal mercury only in subset of participants	Maternal intake of large fatty fish, small fatty fish, lean fish, and total seafood in the first trimester was associated with better attention in children at 8y when comparing the highest to lowest levels of maternal fish intake. The association was not significant for canned tuna or shellfish intake. Maternal intake of large fatty fish, lean fish, shellfish, and total seafood in the first trime…
Julvez, 2020	Prospective cohort study	Infancia y Medio Ambiente (INMA)	Spain	Spanish Institute of Health Carlos III-Ministry of Economy and Competitiveness, Generalitat de Catalunya-CIRIT, Generalitat Valenciana, Alicia Koplowitz Foundation, Universidad de Oviedo, Fundación Cajastur-Liberbank, Department of Health of the Basque Government, the Provincial Government of Gipuzkoa, the Fundación Roger Torné, Instituto de Salud Carlos III, and Spanish Institute of Health Carlo…	2644	Median (Q1 - Q2): 31 (28 - 34) y	49%	Born in Spain: n = 2114 (93%)	Education level, n (%) Primary school or less: 517 (23) High school: 940 (41) University degree: 821 (36) Maternal social class, n (%) I and III: 915 (41) III: 838 (37) IV & V: 494 (22)	BMI, median (Q1 - Q2): 23 (21 - 25) kg/m2	NR	Breastfeeding wk, median (Q1 - Q2): 22 (5 - 37)	Total seafood intake (g/wk); Large fatty fish (g/wk); Small fatty fish (g/wk); Lean fish (g/wk); Canned tuna (g/wk); Shellfish (g/wk)	FFQ, with amounts (ref portion sizes) and frequency; Validated; Timing: 1st trimester (12 wk gestation) and 3rd trimester (28-32 wk gestation)	Intake at first trimester, median (Q - Q2) Total seafood: 460 (310 - 643) g/wk; mean: 498 g/wk, Large fish: 43 (0 - 98) Small fatty fish: 24 (0 - 73) Lean fish: 201 (97 - 333) Canned tuna: 51 (24 - 114) Shellfish: 49 (22 - 86) Total seafood intake at third trimester, median (Q1 - Q3): 456 (307 - 632) Frequency of maternal total seafood intake at third-trimester, Quantiles Q1 (196 g/wk): n = 317 (…	Association between maternal first trimester seafood intake and cord blood DHA concentration Total seafood: 0.11, p < 0.05 Large fatty fish: 0.17, p < 0.05 Small fatty fish: 0.13, p < 0.05 Lean fish: 0.11, p < 0.05 Canned tuna: 0.06, p = NR Shellfish: 0.02, p = NR Association between maternal first trimester seafood intake and cord blood EPA concentration Total seafood: 0.12, p < 0.05 Large fatty…	NR	ADHD	Conners' Parent Rating Scale Short Form (CPRS-R:S)	ADHD symptoms; Parent-reported; Higher scores = worse attention performance and behavior	ADHD index	8 y	Maternal seafood consumption during first trimester and Child CPRS-R:S ADHD index at 8 y, incidence rate ratio (IRR), (95% CI) Shellfish, quartiles Q1 (none), n = 390: Ref Q2 (35 g/wk), n = 401: 0.94 (0.83, 1.06), p = NR Q3 (63 g/wk), n = 424: 1.04, (0.92, 1.17), p = NR Q4: (128 g/wk), n = 426: 0.88 (0.78, 1.01), p <0.10 P for trend: 0.104	Child sex,Child age,Maternal age,Race/ethnicity,SES,Maternal anthropometrics,Parity	Alcohol intake,Smoking,Child birth weight,Gestational age	Energy intake,Mediterranean diet score	Some key confounders not accounted for,Outcome assessment - parental report,Maternal mercury only in subset of participants	Maternal intake of large fatty fish, small fatty fish, lean fish, and total seafood in the first trimester was associated with better attention in children at 8y when comparing the highest to lowest levels of maternal fish intake. The association was not significant for canned tuna or shellfish intake. Maternal intake of large fatty fish, lean fish, shellfish, and total seafood in the first trime…
Julvez, 2020	Prospective cohort study	Infancia y Medio Ambiente (INMA)	Spain	Spanish Institute of Health Carlos III-Ministry of Economy and Competitiveness, Generalitat de Catalunya-CIRIT, Generalitat Valenciana, Alicia Koplowitz Foundation, Universidad de Oviedo, Fundación Cajastur-Liberbank, Department of Health of the Basque Government, the Provincial Government of Gipuzkoa, the Fundación Roger Torné, Instituto de Salud Carlos III, and Spanish Institute of Health Carlo…	2644	Median (Q1 - Q2): 31 (28 - 34) y	49%	Born in Spain: n = 2114 (93%)	Education level, n (%) Primary school or less: 517 (23) High school: 940 (41) University degree: 821 (36) Maternal social class, n (%) I and III: 915 (41) III: 838 (37) IV & V: 494 (22)	BMI, median (Q1 - Q2): 23 (21 - 25) kg/m2	NR	Breastfeeding wk, median (Q1 - Q2): 22 (5 - 37)	Total seafood intake (g/wk); Large fatty fish (g/wk); Small fatty fish (g/wk); Lean fish (g/wk); Canned tuna (g/wk); Shellfish (g/wk)	FFQ, with amounts (ref portion sizes) and frequency; Validated; Timing: 1st trimester (12 wk gestation) and 3rd trimester (28-32 wk gestation)	Intake at first trimester, median (Q - Q2) Total seafood: 460 (310 - 643) g/wk; mean: 498 g/wk, Large fish: 43 (0 - 98) Small fatty fish: 24 (0 - 73) Lean fish: 201 (97 - 333) Canned tuna: 51 (24 - 114) Shellfish: 49 (22 - 86) Total seafood intake at third trimester, median (Q1 - Q3): 456 (307 - 632) Frequency of maternal total seafood intake at third-trimester, Quantiles Q1 (196 g/wk): n = 317 (…	Association between maternal first trimester seafood intake and cord blood DHA concentration Total seafood: 0.11, p < 0.05 Large fatty fish: 0.17, p < 0.05 Small fatty fish: 0.13, p < 0.05 Lean fish: 0.11, p < 0.05 Canned tuna: 0.06, p = NR Shellfish: 0.02, p = NR Association between maternal first trimester seafood intake and cord blood EPA concentration Total seafood: 0.12, p < 0.05 Large fatty…	NR	ADHD	Conners' Parent Rating Scale Short Form (CPRS-R:S)	ADHD symptoms; Parent-reported; Higher scores = worse attention performance and behavior	ADHD index	8 y	Maternal seafood consumption during first trimester and Child CPRS-R:S ADHD index at 8 y, incidence rate ratio (IRR), (95% CI) Small fatty fish, quartiles Q1 (none), n = 757: Ref Q2 (37 g/wk), n = 288: 1.13 (0.99, 1.28), p = <0.10 Q3 (69 g/wk), n = 303: 1.00, (0.89, 1.12), p = NR Q4: (147 g/wk), n = 293: 0.94 (0.83, 1.07), p < 0.10 P for trend: 0.326	Child sex,Child age,Maternal age,Race/ethnicity,SES,Maternal anthropometrics,Parity	Alcohol intake,Smoking,Child birth weight,Gestational age	Energy intake,Mediterranean diet score	Some key confounders not accounted for,Outcome assessment - parental report,Maternal mercury only in subset of participants	Maternal intake of large fatty fish, small fatty fish, lean fish, and total seafood in the first trimester was associated with better attention in children at 8y when comparing the highest to lowest levels of maternal fish intake. The association was not significant for canned tuna or shellfish intake. Maternal intake of large fatty fish, lean fish, shellfish, and total seafood in the first trime…
Julvez, 2020	Prospective cohort study	Infancia y Medio Ambiente (INMA)	Spain	Spanish Institute of Health Carlos III-Ministry of Economy and Competitiveness, Generalitat de Catalunya-CIRIT, Generalitat Valenciana, Alicia Koplowitz Foundation, Universidad de Oviedo, Fundación Cajastur-Liberbank, Department of Health of the Basque Government, the Provincial Government of Gipuzkoa, the Fundación Roger Torné, Instituto de Salud Carlos III, and Spanish Institute of Health Carlo…	2644	Median (Q1 - Q2): 31 (28 - 34) y	49%	Born in Spain: n = 2114 (93%)	Education level, n (%) Primary school or less: 517 (23) High school: 940 (41) University degree: 821 (36) Maternal social class, n (%) I and III: 915 (41) III: 838 (37) IV & V: 494 (22)	BMI, median (Q1 - Q2): 23 (21 - 25) kg/m2	NR	Breastfeeding wk, median (Q1 - Q2): 22 (5 - 37)	Total seafood intake (g/wk); Large fatty fish (g/wk); Small fatty fish (g/wk); Lean fish (g/wk); Canned tuna (g/wk); Shellfish (g/wk)	FFQ, with amounts (ref portion sizes) and frequency; Validated; Timing: 1st trimester (12 wk gestation) and 3rd trimester (28-32 wk gestation)	Intake at first trimester, median (Q - Q2) Total seafood: 460 (310 - 643) g/wk; mean: 498 g/wk, Large fish: 43 (0 - 98) Small fatty fish: 24 (0 - 73) Lean fish: 201 (97 - 333) Canned tuna: 51 (24 - 114) Shellfish: 49 (22 - 86) Total seafood intake at third trimester, median (Q1 - Q3): 456 (307 - 632) Frequency of maternal total seafood intake at third-trimester, Quantiles Q1 (196 g/wk): n = 317 (…	Association between maternal first trimester seafood intake and cord blood DHA concentration Total seafood: 0.11, p < 0.05 Large fatty fish: 0.17, p < 0.05 Small fatty fish: 0.13, p < 0.05 Lean fish: 0.11, p < 0.05 Canned tuna: 0.06, p = NR Shellfish: 0.02, p = NR Association between maternal first trimester seafood intake and cord blood EPA concentration Total seafood: 0.12, p < 0.05 Large fatty…	NR	ADHD	Conners' Parent Rating Scale Short Form (CPRS-R:S)	ADHD symptoms; Parent-reported; Higher scores = worse attention performance and behavior	ADHD index	8 y	Maternal seafood consumption during first trimester and Child CPRS-R:S ADHD index at 8 y, incidence rate ratio (IRR), (95% CI) Total seafood, quantiles Q1 (median = 195 g/wk), n = 323: Ref Q2 (338 g/wk), n = 326: 1.04 (0.91, 1.19), p = NR Q3 (461 g/wk), n = 322: 0.91, (0.79, 1.04 , p = NR Q4: (600 g/wk), n = 334: 0.94 (0.82, 1.08), p = NR Q5: 854 g/wk), n = 326: 0.84 (0.73, 0.97), p < 0.05 P for …	Child sex,Child age,Maternal age,Race/ethnicity,SES,Maternal anthropometrics,Parity	Alcohol intake,Smoking,Child birth weight,Gestational age	Energy intake,Mediterranean diet score	Some key confounders not accounted for,Outcome assessment - parental report,Maternal mercury only in subset of participants	Maternal intake of large fatty fish, small fatty fish, lean fish, and total seafood in the first trimester was associated with better attention in children at 8y when comparing the highest to lowest levels of maternal fish intake. The association was not significant for canned tuna or shellfish intake. Maternal intake of large fatty fish, lean fish, shellfish, and total seafood in the first trime…
Golding et al., 2018	Prospective cohort study	Avon Longitudinal Study of Parents and Children (ALSPAC)	United Kingdom (UK)	UK Medical Research Council, the Wellcome Trust, University of Bristol, NOAA, the Intramural Research Program of NIAAA, NIH and the NIHR Biomedical Research Centre at the University Hospitals Bristol NHS Foundation Trust.	4484	NR	NR	NR	NR	NR	NR	NR	Frequency of a) white fish, b) oily fish, and c) shellfish consumption	FFQ, 32 wks gestation (validation NR)	NR	NR	Maternal blood mercury levels by seafood intake at 32wk gestation, mean (SD): White fish: ● Not at all: 1.63 (1.02) ● Once/2wks: 2.09 (0.99) ● ≥1/wk: 2.35 (1.14) ● P=<0.0001 Oily fish: ● Not at all: 1.75 (0.94) ● Once/2wks: 2.28 (1.08) ● ≥1/wk: 2.50 (1.19) ● P=<0.0001 Shell fish: ● Not at all: 2.02 (1.05) ● Any: 2.49 (1.19) ● P=<0.0001 Prenatal whole blood Hg: Women with children dignosed with au…	ASD	International Statistical Classification of Diseases and Related Health Problems (ICD-10)	NR	ASD diagnosis	6m - 11y	Maternal fish intake at 32wks gestation: Diagnosed autism, OR (CI), p value Oily fish: 1.00 (0.68, 1.47), P = 0.994	Child sex,Child age,Maternal age,SES,Alcohol intake,Smoking,Gestational age,Parental education,Parity	Race/ethnicity,Maternal anthropometrics,Child birth weight	Breastfeeding status,Dental treatment,HOME Score,Prenatal life events,Maternal locus of control	Some key confounders not accounted for,Dietary assessment method not validated,Maternal mercury only in subset of participants	Mothers who reported no fish intake at 32 wks gestation were significantly more likely to have children who had poor social cognition. However, there were no associations between maternal fish intake at 32 wks gestation (all fish, white fish, or oily fish) and diagnosis of autism or other autistic traits in childhood (sociability, coherence, and repetitive behavior).
Golding et al., 2018	Prospective cohort study	Avon Longitudinal Study of Parents and Children (ALSPAC)	United Kingdom (UK)	UK Medical Research Council, the Wellcome Trust, University of Bristol, NOAA, the Intramural Research Program of NIAAA, NIH and the NIHR Biomedical Research Centre at the University Hospitals Bristol NHS Foundation Trust.	4484	NR	NR	NR	NR	NR	NR	NR	Frequency of a) white fish, b) oily fish, and c) shellfish consumption	FFQ, 32 wks gestation (validation NR)	NR	NR	Maternal blood mercury levels by seafood intake at 32wk gestation, mean (SD): White fish: ● Not at all: 1.63 (1.02) ● Once/2wks: 2.09 (0.99) ● ≥1/wk: 2.35 (1.14) ● P=<0.0001 Oily fish: ● Not at all: 1.75 (0.94) ● Once/2wks: 2.28 (1.08) ● ≥1/wk: 2.50 (1.19) ● P=<0.0001 Shell fish: ● Not at all: 2.02 (1.05) ● Any: 2.49 (1.19) ● P=<0.0001 Prenatal whole blood Hg: Women with children dignosed with au…	ASD	International Statistical Classification of Diseases and Related Health Problems (ICD-10)	NR	ASD diagnosis	6m - 11y	Maternal fish intake at 32wks gestation: Diagnosed autism, OR (CI), p Shellfish: 0.86 (0.54, 1.38), P = 0.542	Child sex,Child age,Maternal age,SES,Alcohol intake,Smoking,Gestational age,Parental education,Parity	Race/ethnicity,Maternal anthropometrics,Child birth weight	Breastfeeding status,Dental treatment,HOME Score,Prenatal life events,Maternal locus of control	Some key confounders not accounted for,Dietary assessment method not validated,Maternal mercury only in subset of participants	Mothers who reported no fish intake at 32 wks gestation were significantly more likely to have children who had poor social cognition. However, there were no associations between maternal fish intake at 32 wks gestation (all fish, white fish, or oily fish) and diagnosis of autism or other autistic traits in childhood (sociability, coherence, and repetitive behavior).
Golding et al., 2018	Prospective cohort study	Avon Longitudinal Study of Parents and Children (ALSPAC)	United Kingdom (UK)	UK Medical Research Council, the Wellcome Trust, University of Bristol, NOAA, the Intramural Research Program of NIAAA, NIH and the NIHR Biomedical Research Centre at the University Hospitals Bristol NHS Foundation Trust.	4484	NR	NR	NR	NR	NR	NR	NR	Frequency of a) white fish, b) oily fish, and c) shellfish consumption	FFQ, 32 wks gestation (validation NR)	NR	NR	Maternal blood mercury levels by seafood intake at 32wk gestation, mean (SD): White fish: ● Not at all: 1.63 (1.02) ● Once/2wks: 2.09 (0.99) ● ≥1/wk: 2.35 (1.14) ● P=<0.0001 Oily fish: ● Not at all: 1.75 (0.94) ● Once/2wks: 2.28 (1.08) ● ≥1/wk: 2.50 (1.19) ● P=<0.0001 Shell fish: ● Not at all: 2.02 (1.05) ● Any: 2.49 (1.19) ● P=<0.0001 Prenatal whole blood Hg: Women with children dignosed with au…	ASD	International Statistical Classification of Diseases and Related Health Problems (ICD-10)	NR	ASD diagnosis	6m - 11y	Maternal fish intake at 32wks gestation: Diagnosed autism, OR (CI), p White fish: 1.39 (0.80, 2.40), P = 0.238	Child sex,Child age,Maternal age,SES,Alcohol intake,Smoking,Gestational age,Parental education,Parity	Race/ethnicity,Maternal anthropometrics,Child birth weight	Breastfeeding status,Dental treatment,HOME Score,Prenatal life events,Maternal locus of control	Some key confounders not accounted for,Dietary assessment method not validated,Maternal mercury only in subset of participants	Mothers who reported no fish intake at 32 wks gestation were significantly more likely to have children who had poor social cognition. However, there were no associations between maternal fish intake at 32 wks gestation (all fish, white fish, or oily fish) and diagnosis of autism or other autistic traits in childhood (sociability, coherence, and repetitive behavior).
Golding et al., 2018	Prospective cohort study	Avon Longitudinal Study of Parents and Children (ALSPAC)	United Kingdom (UK)	UK Medical Research Council, the Wellcome Trust, University of Bristol, NOAA, the Intramural Research Program of NIAAA, NIH and the NIHR Biomedical Research Centre at the University Hospitals Bristol NHS Foundation Trust.	4484	NR	NR	NR	NR	NR	NR	NR	Frequency of a) white fish, b) oily fish, and c) shellfish consumption	FFQ, 32 wks gestation (validation NR)	NR	NR	Maternal blood mercury levels by seafood intake at 32wk gestation, mean (SD): White fish: ● Not at all: 1.63 (1.02) ● Once/2wks: 2.09 (0.99) ● ≥1/wk: 2.35 (1.14) ● P=<0.0001 Oily fish: ● Not at all: 1.75 (0.94) ● Once/2wks: 2.28 (1.08) ● ≥1/wk: 2.50 (1.19) ● P=<0.0001 Shell fish: ● Not at all: 2.02 (1.05) ● Any: 2.49 (1.19) ● P=<0.0001 Prenatal whole blood Hg: Women with children dignosed with au…	ASD	Child Communication Checklist	Coherent speech (autistic trait); Higher score= increased risk of trait, Results present extreme 10% as "poor"	ASD trait	9 y	Maternal fish intake at 32wks gestation: Poor coherence, OR (CI), p-value Ate fish (n=1698): 1.04 (0.91, 1.19), p=0.560	Child sex,Child age,Maternal age,SES,Alcohol intake,Smoking,Gestational age,Parental education,Parity	Race/ethnicity,Maternal anthropometrics,Child birth weight	Breastfeeding status,Dental treatment,HOME Score,Prenatal life events,Maternal locus of control	Some key confounders not accounted for,Dietary assessment method not validated,Maternal mercury only in subset of participants	Mothers who reported no fish intake at 32 wks gestation were significantly more likely to have children who had poor social cognition. However, there were no associations between maternal fish intake at 32 wks gestation (all fish, white fish, or oily fish) and diagnosis of autism or other autistic traits in childhood (sociability, coherence, and repetitive behavior).
Golding et al., 2018	Prospective cohort study	Avon Longitudinal Study of Parents and Children (ALSPAC)	United Kingdom (UK)	UK Medical Research Council, the Wellcome Trust, University of Bristol, NOAA, the Intramural Research Program of NIAAA, NIH and the NIHR Biomedical Research Centre at the University Hospitals Bristol NHS Foundation Trust.	4484	NR	NR	NR	NR	NR	NR	NR	Frequency of a) white fish, b) oily fish, and c) shellfish consumption	FFQ, 32 wks gestation (validation NR)	NR	NR	Maternal blood mercury levels by seafood intake at 32wk gestation, mean (SD): White fish: ● Not at all: 1.63 (1.02) ● Once/2wks: 2.09 (0.99) ● ≥1/wk: 2.35 (1.14) ● P=<0.0001 Oily fish: ● Not at all: 1.75 (0.94) ● Once/2wks: 2.28 (1.08) ● ≥1/wk: 2.50 (1.19) ● P=<0.0001 Shell fish: ● Not at all: 2.02 (1.05) ● Any: 2.49 (1.19) ● P=<0.0001 Prenatal whole blood Hg: Women with children dignosed with au…	ASD	Child Communication Checklist	Coherent speech (autistic trait); Higher score= increased risk of trait, Results present extreme 10% as "poor"	ASD trait	9 y	Maternal fish intake at 32wks gestation: Poor coherence, OR (CI), p-value Ate no fish (n=231): 0.87 (0.51, 1.48), p=0.598	Child sex,Child age,Maternal age,SES,Alcohol intake,Smoking,Gestational age,Parental education,Parity	Race/ethnicity,Maternal anthropometrics,Child birth weight	Breastfeeding status,Dental treatment,HOME Score,Prenatal life events,Maternal locus of control	Some key confounders not accounted for,Dietary assessment method not validated,Maternal mercury only in subset of participants	Mothers who reported no fish intake at 32 wks gestation were significantly more likely to have children who had poor social cognition. However, there were no associations between maternal fish intake at 32 wks gestation (all fish, white fish, or oily fish) and diagnosis of autism or other autistic traits in childhood (sociability, coherence, and repetitive behavior).
Golding et al., 2018	Prospective cohort study	Avon Longitudinal Study of Parents and Children (ALSPAC)	United Kingdom (UK)	UK Medical Research Council, the Wellcome Trust, University of Bristol, NOAA, the Intramural Research Program of NIAAA, NIH and the NIHR Biomedical Research Centre at the University Hospitals Bristol NHS Foundation Trust.	4484	NR	NR	NR	NR	NR	NR	NR	Frequency of a) white fish, b) oily fish, and c) shellfish consumption	FFQ, 32 wks gestation (validation NR)	NR	NR	Maternal blood mercury levels by seafood intake at 32wk gestation, mean (SD): White fish: ● Not at all: 1.63 (1.02) ● Once/2wks: 2.09 (0.99) ● ≥1/wk: 2.35 (1.14) ● P=<0.0001 Oily fish: ● Not at all: 1.75 (0.94) ● Once/2wks: 2.28 (1.08) ● ≥1/wk: 2.50 (1.19) ● P=<0.0001 Shell fish: ● Not at all: 2.02 (1.05) ● Any: 2.49 (1.19) ● P=<0.0001 Prenatal whole blood Hg: Women with children dignosed with au…	ASD	Child Communication Checklist	Coherent speech (autistic trait); Higher score= increased risk of trait, Results present extreme 10% as "poor"	ASD trait	9 y	Maternal fish intake at 32wks gestation: Poor coherence, OR (CI), p-value Oily fish: 1.01 (0.90, 1.14), P = 0.853	Child sex,Child age,Maternal age,SES,Alcohol intake,Smoking,Gestational age,Parental education,Parity	Race/ethnicity,Maternal anthropometrics,Child birth weight	Breastfeeding status,Dental treatment,HOME Score,Prenatal life events,Maternal locus of control	Some key confounders not accounted for,Dietary assessment method not validated,Maternal mercury only in subset of participants	Mothers who reported no fish intake at 32 wks gestation were significantly more likely to have children who had poor social cognition. However, there were no associations between maternal fish intake at 32 wks gestation (all fish, white fish, or oily fish) and diagnosis of autism or other autistic traits in childhood (sociability, coherence, and repetitive behavior).
Golding et al., 2018	Prospective cohort study	Avon Longitudinal Study of Parents and Children (ALSPAC)	United Kingdom (UK)	UK Medical Research Council, the Wellcome Trust, University of Bristol, NOAA, the Intramural Research Program of NIAAA, NIH and the NIHR Biomedical Research Centre at the University Hospitals Bristol NHS Foundation Trust.	4484	NR	NR	NR	NR	NR	NR	NR	Frequency of a) white fish, b) oily fish, and c) shellfish consumption	FFQ, 32 wks gestation (validation NR)	NR	NR	Maternal blood mercury levels by seafood intake at 32wk gestation, mean (SD): White fish: ● Not at all: 1.63 (1.02) ● Once/2wks: 2.09 (0.99) ● ≥1/wk: 2.35 (1.14) ● P=<0.0001 Oily fish: ● Not at all: 1.75 (0.94) ● Once/2wks: 2.28 (1.08) ● ≥1/wk: 2.50 (1.19) ● P=<0.0001 Shell fish: ● Not at all: 2.02 (1.05) ● Any: 2.49 (1.19) ● P=<0.0001 Prenatal whole blood Hg: Women with children dignosed with au…	ASD	Child Communication Checklist	Coherent speech (autistic trait); Higher score= increased risk of trait, Results present extreme 10% as "poor"	ASD trait	9 y	Maternal fish intake at 32wks gestation: Poor coherence, OR (CI), p-value Shellfish: 0.94 (0.81, 1.08), P = 0.351	Child sex,Child age,Maternal age,SES,Alcohol intake,Smoking,Gestational age,Parental education,Parity	Race/ethnicity,Maternal anthropometrics,Child birth weight	Breastfeeding status,Dental treatment,HOME Score,Prenatal life events,Maternal locus of control	Some key confounders not accounted for,Dietary assessment method not validated,Maternal mercury only in subset of participants	Mothers who reported no fish intake at 32 wks gestation were significantly more likely to have children who had poor social cognition. However, there were no associations between maternal fish intake at 32 wks gestation (all fish, white fish, or oily fish) and diagnosis of autism or other autistic traits in childhood (sociability, coherence, and repetitive behavior).
Golding et al., 2018	Prospective cohort study	Avon Longitudinal Study of Parents and Children (ALSPAC)	United Kingdom (UK)	UK Medical Research Council, the Wellcome Trust, University of Bristol, NOAA, the Intramural Research Program of NIAAA, NIH and the NIHR Biomedical Research Centre at the University Hospitals Bristol NHS Foundation Trust.	4484	NR	NR	NR	NR	NR	NR	NR	Frequency of a) white fish, b) oily fish, and c) shellfish consumption	FFQ, 32 wks gestation (validation NR)	NR	NR	Maternal blood mercury levels by seafood intake at 32wk gestation, mean (SD): White fish: ● Not at all: 1.63 (1.02) ● Once/2wks: 2.09 (0.99) ● ≥1/wk: 2.35 (1.14) ● P=<0.0001 Oily fish: ● Not at all: 1.75 (0.94) ● Once/2wks: 2.28 (1.08) ● ≥1/wk: 2.50 (1.19) ● P=<0.0001 Shell fish: ● Not at all: 2.02 (1.05) ● Any: 2.49 (1.19) ● P=<0.0001 Prenatal whole blood Hg: Women with children dignosed with au…	ASD	Child Communication Checklist	Coherent speech (autistic trait); Higher score= increased risk of trait, Results present extreme 10% as "poor"	ASD trait	9 y	Maternal fish intake at 32wks gestation: Poor coherence, OR (CI), p-value White fish: 0.90 (0.78, 1.04), P = 0.163	Child sex,Child age,Maternal age,SES,Alcohol intake,Smoking,Gestational age,Parental education,Parity	Race/ethnicity,Maternal anthropometrics,Child birth weight	Breastfeeding status,Dental treatment,HOME Score,Prenatal life events,Maternal locus of control	Some key confounders not accounted for,Dietary assessment method not validated,Maternal mercury only in subset of participants	Mothers who reported no fish intake at 32 wks gestation were significantly more likely to have children who had poor social cognition. However, there were no associations between maternal fish intake at 32 wks gestation (all fish, white fish, or oily fish) and diagnosis of autism or other autistic traits in childhood (sociability, coherence, and repetitive behavior).
Golding et al., 2018	Prospective cohort study	Avon Longitudinal Study of Parents and Children (ALSPAC)	United Kingdom (UK)	UK Medical Research Council, the Wellcome Trust, University of Bristol, NOAA, the Intramural Research Program of NIAAA, NIH and the NIHR Biomedical Research Centre at the University Hospitals Bristol NHS Foundation Trust.	4484	NR	NR	NR	NR	NR	NR	NR	Frequency of a) white fish, b) oily fish, and c) shellfish consumption	FFQ, 32 wks gestation (validation NR)	NR	NR	Maternal blood mercury levels by seafood intake at 32wk gestation, mean (SD): White fish: ● Not at all: 1.63 (1.02) ● Once/2wks: 2.09 (0.99) ● ≥1/wk: 2.35 (1.14) ● P=<0.0001 Oily fish: ● Not at all: 1.75 (0.94) ● Once/2wks: 2.28 (1.08) ● ≥1/wk: 2.50 (1.19) ● P=<0.0001 Shell fish: ● Not at all: 2.02 (1.05) ● Any: 2.49 (1.19) ● P=<0.0001 Prenatal whole blood Hg: Women with children dignosed with au…	ASD	Emotionality, Activity, Sociability temperament traits (EAS)	Sociability (autistic trait); Higher score= increased risk of trait, Results present extreme 10% as "poor"	ASD trait	3 y	Maternal fish intake at 32wks gestation: Poor sociability, OR (CI), p-value Ate fish (n=2104): 0.89 (0.76, 1.03), p=0.106	Child sex,Child age,Maternal age,SES,Alcohol intake,Smoking,Gestational age,Parental education,Parity	Race/ethnicity,Maternal anthropometrics,Child birth weight	Breastfeeding status,Dental treatment,HOME Score,Prenatal life events,Maternal locus of control	Some key confounders not accounted for,Dietary assessment method not validated,Maternal mercury only in subset of participants	Mothers who reported no fish intake at 32 wks gestation were significantly more likely to have children who had poor social cognition. However, there were no associations between maternal fish intake at 32 wks gestation (all fish, white fish, or oily fish) and diagnosis of autism or other autistic traits in childhood (sociability, coherence, and repetitive behavior).
Golding et al., 2018	Prospective cohort study	Avon Longitudinal Study of Parents and Children (ALSPAC)	United Kingdom (UK)	UK Medical Research Council, the Wellcome Trust, University of Bristol, NOAA, the Intramural Research Program of NIAAA, NIH and the NIHR Biomedical Research Centre at the University Hospitals Bristol NHS Foundation Trust.	4484	NR	NR	NR	NR	NR	NR	NR	Frequency of a) white fish, b) oily fish, and c) shellfish consumption	FFQ, 32 wks gestation (validation NR)	NR	NR	Maternal blood mercury levels by seafood intake at 32wk gestation, mean (SD): White fish: ● Not at all: 1.63 (1.02) ● Once/2wks: 2.09 (0.99) ● ≥1/wk: 2.35 (1.14) ● P=<0.0001 Oily fish: ● Not at all: 1.75 (0.94) ● Once/2wks: 2.28 (1.08) ● ≥1/wk: 2.50 (1.19) ● P=<0.0001 Shell fish: ● Not at all: 2.02 (1.05) ● Any: 2.49 (1.19) ● P=<0.0001 Prenatal whole blood Hg: Women with children dignosed with au…	ASD	Emotionality, Activity, Sociability temperament traits (EAS)	Sociability (autistic trait); Higher score= increased risk of trait, Results present extreme 10% as "poor"	ASD trait	3 y	Maternal fish intake at 32wks gestation: Poor sociability, OR (CI), p-value Ate no fish (n=280): 0.74 (0.41, 1.35), p=0.327	Child sex,Child age,Maternal age,SES,Alcohol intake,Smoking,Gestational age,Parental education,Parity	Race/ethnicity,Maternal anthropometrics,Child birth weight	Breastfeeding status,Dental treatment,HOME Score,Prenatal life events,Maternal locus of control	Some key confounders not accounted for,Dietary assessment method not validated,Maternal mercury only in subset of participants	Mothers who reported no fish intake at 32 wks gestation were significantly more likely to have children who had poor social cognition. However, there were no associations between maternal fish intake at 32 wks gestation (all fish, white fish, or oily fish) and diagnosis of autism or other autistic traits in childhood (sociability, coherence, and repetitive behavior).
Golding et al., 2018	Prospective cohort study	Avon Longitudinal Study of Parents and Children (ALSPAC)	United Kingdom (UK)	UK Medical Research Council, the Wellcome Trust, University of Bristol, NOAA, the Intramural Research Program of NIAAA, NIH and the NIHR Biomedical Research Centre at the University Hospitals Bristol NHS Foundation Trust.	4484	NR	NR	NR	NR	NR	NR	NR	Frequency of a) white fish, b) oily fish, and c) shellfish consumption	FFQ, 32 wks gestation (validation NR)	NR	NR	Maternal blood mercury levels by seafood intake at 32wk gestation, mean (SD): White fish: ● Not at all: 1.63 (1.02) ● Once/2wks: 2.09 (0.99) ● ≥1/wk: 2.35 (1.14) ● P=<0.0001 Oily fish: ● Not at all: 1.75 (0.94) ● Once/2wks: 2.28 (1.08) ● ≥1/wk: 2.50 (1.19) ● P=<0.0001 Shell fish: ● Not at all: 2.02 (1.05) ● Any: 2.49 (1.19) ● P=<0.0001 Prenatal whole blood Hg: Women with children dignosed with au…	ASD	Emotionality, Activity, Sociability temperament traits (EAS)	Sociability (autistic trait); Higher score= increased risk of trait, Results present extreme 10% as "poor"	ASD trait	3 y	Maternal fish intake at 32wks gestation: Poor sociability, OR (CI), p-value Oily fish: 0.90 (0.78, 1.04), P = 0.150	Child sex,Child age,Maternal age,SES,Alcohol intake,Smoking,Gestational age,Parental education,Parity	Race/ethnicity,Maternal anthropometrics,Child birth weight	Breastfeeding status,Dental treatment,HOME Score,Prenatal life events,Maternal locus of control	Some key confounders not accounted for,Dietary assessment method not validated,Maternal mercury only in subset of participants	Mothers who reported no fish intake at 32 wks gestation were significantly more likely to have children who had poor social cognition. However, there were no associations between maternal fish intake at 32 wks gestation (all fish, white fish, or oily fish) and diagnosis of autism or other autistic traits in childhood (sociability, coherence, and repetitive behavior).
Golding et al., 2018	Prospective cohort study	Avon Longitudinal Study of Parents and Children (ALSPAC)	United Kingdom (UK)	UK Medical Research Council, the Wellcome Trust, University of Bristol, NOAA, the Intramural Research Program of NIAAA, NIH and the NIHR Biomedical Research Centre at the University Hospitals Bristol NHS Foundation Trust.	4484	NR	NR	NR	NR	NR	NR	NR	Frequency of a) white fish, b) oily fish, and c) shellfish consumption	FFQ, 32 wks gestation (validation NR)	NR	NR	Maternal blood mercury levels by seafood intake at 32wk gestation, mean (SD): White fish: ● Not at all: 1.63 (1.02) ● Once/2wks: 2.09 (0.99) ● ≥1/wk: 2.35 (1.14) ● P=<0.0001 Oily fish: ● Not at all: 1.75 (0.94) ● Once/2wks: 2.28 (1.08) ● ≥1/wk: 2.50 (1.19) ● P=<0.0001 Shell fish: ● Not at all: 2.02 (1.05) ● Any: 2.49 (1.19) ● P=<0.0001 Prenatal whole blood Hg: Women with children dignosed with au…	ASD	Emotionality, Activity, Sociability temperament traits (EAS)	Sociability (autistic trait); Higher score= increased risk of trait, Results present extreme 10% as "poor"	ASD trait	3 y	Maternal fish intake at 32wks gestation: Poor sociability, OR (CI), p-value Shellfish: 0.91 (0.76, 1.08), P = 0.284	Child sex,Child age,Maternal age,SES,Alcohol intake,Smoking,Gestational age,Parental education,Parity	Race/ethnicity,Maternal anthropometrics,Child birth weight	Breastfeeding status,Dental treatment,HOME Score,Prenatal life events,Maternal locus of control	Some key confounders not accounted for,Dietary assessment method not validated,Maternal mercury only in subset of participants	Mothers who reported no fish intake at 32 wks gestation were significantly more likely to have children who had poor social cognition. However, there were no associations between maternal fish intake at 32 wks gestation (all fish, white fish, or oily fish) and diagnosis of autism or other autistic traits in childhood (sociability, coherence, and repetitive behavior).
Golding et al., 2018	Prospective cohort study	Avon Longitudinal Study of Parents and Children (ALSPAC)	United Kingdom (UK)	UK Medical Research Council, the Wellcome Trust, University of Bristol, NOAA, the Intramural Research Program of NIAAA, NIH and the NIHR Biomedical Research Centre at the University Hospitals Bristol NHS Foundation Trust.	4484	NR	NR	NR	NR	NR	NR	NR	Frequency of a) white fish, b) oily fish, and c) shellfish consumption	FFQ, 32 wks gestation (validation NR)	NR	NR	Maternal blood mercury levels by seafood intake at 32wk gestation, mean (SD): White fish: ● Not at all: 1.63 (1.02) ● Once/2wks: 2.09 (0.99) ● ≥1/wk: 2.35 (1.14) ● P=<0.0001 Oily fish: ● Not at all: 1.75 (0.94) ● Once/2wks: 2.28 (1.08) ● ≥1/wk: 2.50 (1.19) ● P=<0.0001 Shell fish: ● Not at all: 2.02 (1.05) ● Any: 2.49 (1.19) ● P=<0.0001 Prenatal whole blood Hg: Women with children dignosed with au…	ASD	Emotionality, Activity, Sociability temperament traits (EAS)	Sociability (autistic trait); Higher score= increased risk of trait, Results present extreme 10% as "poor"	ASD trait	3 y	Maternal fish intake at 32wks gestation: Poor sociability, OR (CI), p-value White fish: 0.93 (0.77, 1.11), P = 0.399	Child sex,Child age,Maternal age,SES,Alcohol intake,Smoking,Gestational age,Parental education,Parity	Race/ethnicity,Maternal anthropometrics,Child birth weight	Breastfeeding status,Dental treatment,HOME Score,Prenatal life events,Maternal locus of control	Some key confounders not accounted for,Dietary assessment method not validated,Maternal mercury only in subset of participants	Mothers who reported no fish intake at 32 wks gestation were significantly more likely to have children who had poor social cognition. However, there were no associations between maternal fish intake at 32 wks gestation (all fish, white fish, or oily fish) and diagnosis of autism or other autistic traits in childhood (sociability, coherence, and repetitive behavior).
Golding et al., 2018	Prospective cohort study	Avon Longitudinal Study of Parents and Children (ALSPAC)	United Kingdom (UK)	UK Medical Research Council, the Wellcome Trust, University of Bristol, NOAA, the Intramural Research Program of NIAAA, NIH and the NIHR Biomedical Research Centre at the University Hospitals Bristol NHS Foundation Trust.	4484	NR	NR	NR	NR	NR	NR	NR	Frequency of a) white fish, b) oily fish, and c) shellfish consumption	FFQ, 32 wks gestation (validation NR)	NR	NR	Maternal blood mercury levels by seafood intake at 32wk gestation, mean (SD): White fish: ● Not at all: 1.63 (1.02) ● Once/2wks: 2.09 (0.99) ● ≥1/wk: 2.35 (1.14) ● P=<0.0001 Oily fish: ● Not at all: 1.75 (0.94) ● Once/2wks: 2.28 (1.08) ● ≥1/wk: 2.50 (1.19) ● P=<0.0001 Shell fish: ● Not at all: 2.02 (1.05) ● Any: 2.49 (1.19) ● P=<0.0001 Prenatal whole blood Hg: Women with children dignosed with au…	ASD	Social and Communication Disorders Checklist (SCDC)	Social communication (autistic trait); Higher score= increased risk of trait, Results present extreme 10% as "poor"	ASD trait	7 y	Maternal fish intake at 32wks gestation: Poor social cognition, OR (CI), p-value Ate fish (n=1744): 0.92 (0.80, 1.05), p=0.220	Child sex,Child age,Maternal age,SES,Alcohol intake,Smoking,Gestational age,Parental education,Parity	Race/ethnicity,Maternal anthropometrics,Child birth weight	Breastfeeding status,Dental treatment,HOME Score,Prenatal life events,Maternal locus of control	Some key confounders not accounted for,Dietary assessment method not validated,Maternal mercury only in subset of participants	Mothers who reported no fish intake at 32 wks gestation were significantly more likely to have children who had poor social cognition. However, there were no associations between maternal fish intake at 32 wks gestation (all fish, white fish, or oily fish) and diagnosis of autism or other autistic traits in childhood (sociability, coherence, and repetitive behavior).
Golding et al., 2018	Prospective cohort study	Avon Longitudinal Study of Parents and Children (ALSPAC)	United Kingdom (UK)	UK Medical Research Council, the Wellcome Trust, University of Bristol, NOAA, the Intramural Research Program of NIAAA, NIH and the NIHR Biomedical Research Centre at the University Hospitals Bristol NHS Foundation Trust.	4484	NR	NR	NR	NR	NR	NR	NR	Frequency of a) white fish, b) oily fish, and c) shellfish consumption	FFQ, 32 wks gestation (validation NR)	NR	NR	Maternal blood mercury levels by seafood intake at 32wk gestation, mean (SD): White fish: ● Not at all: 1.63 (1.02) ● Once/2wks: 2.09 (0.99) ● ≥1/wk: 2.35 (1.14) ● P=<0.0001 Oily fish: ● Not at all: 1.75 (0.94) ● Once/2wks: 2.28 (1.08) ● ≥1/wk: 2.50 (1.19) ● P=<0.0001 Shell fish: ● Not at all: 2.02 (1.05) ● Any: 2.49 (1.19) ● P=<0.0001 Prenatal whole blood Hg: Women with children dignosed with au…	ASD	Social and Communication Disorders Checklist (SCDC)	Social communication (autistic trait); Higher score= increased risk of trait, Results present extreme 10% as "poor"	ASD trait	7 y	Maternal fish intake at 32wks gestation: Poor social cognition, OR (CI), p-value Ate fish vs Ate no fish "significantly different", p=NR	Child sex,Child age,Maternal age,SES,Alcohol intake,Smoking,Gestational age,Parental education,Parity	Race/ethnicity,Maternal anthropometrics,Child birth weight	Breastfeeding status,Dental treatment,HOME Score,Prenatal life events,Maternal locus of control	Some key confounders not accounted for,Dietary assessment method not validated,Maternal mercury only in subset of participants	Mothers who reported no fish intake at 32 wks gestation were significantly more likely to have children who had poor social cognition. However, there were no associations between maternal fish intake at 32 wks gestation (all fish, white fish, or oily fish) and diagnosis of autism or other autistic traits in childhood (sociability, coherence, and repetitive behavior).
Golding et al., 2018	Prospective cohort study	Avon Longitudinal Study of Parents and Children (ALSPAC)	United Kingdom (UK)	UK Medical Research Council, the Wellcome Trust, University of Bristol, NOAA, the Intramural Research Program of NIAAA, NIH and the NIHR Biomedical Research Centre at the University Hospitals Bristol NHS Foundation Trust.	4484	NR	NR	NR	NR	NR	NR	NR	Frequency of a) white fish, b) oily fish, and c) shellfish consumption	FFQ, 32 wks gestation (validation NR)	NR	NR	Maternal blood mercury levels by seafood intake at 32wk gestation, mean (SD): White fish: ● Not at all: 1.63 (1.02) ● Once/2wks: 2.09 (0.99) ● ≥1/wk: 2.35 (1.14) ● P=<0.0001 Oily fish: ● Not at all: 1.75 (0.94) ● Once/2wks: 2.28 (1.08) ● ≥1/wk: 2.50 (1.19) ● P=<0.0001 Shell fish: ● Not at all: 2.02 (1.05) ● Any: 2.49 (1.19) ● P=<0.0001 Prenatal whole blood Hg: Women with children dignosed with au…	ASD	Social and Communication Disorders Checklist (SCDC)	Social communication (autistic trait); Higher score= increased risk of trait, Results present extreme 10% as "poor"	ASD trait	7 y	Maternal fish intake at 32wks gestation: Poor social cognition, OR (CI), p-value Ate no fish (n=240): 1.63 (1.02, 2.62), p=0.041	Child sex,Child age,Maternal age,SES,Alcohol intake,Smoking,Gestational age,Parental education,Parity	Race/ethnicity,Maternal anthropometrics,Child birth weight	Breastfeeding status,Dental treatment,HOME Score,Prenatal life events,Maternal locus of control	Some key confounders not accounted for,Dietary assessment method not validated,Maternal mercury only in subset of participants	Mothers who reported no fish intake at 32 wks gestation were significantly more likely to have children who had poor social cognition. However, there were no associations between maternal fish intake at 32 wks gestation (all fish, white fish, or oily fish) and diagnosis of autism or other autistic traits in childhood (sociability, coherence, and repetitive behavior).
Golding et al., 2018	Prospective cohort study	Avon Longitudinal Study of Parents and Children (ALSPAC)	United Kingdom (UK)	UK Medical Research Council, the Wellcome Trust, University of Bristol, NOAA, the Intramural Research Program of NIAAA, NIH and the NIHR Biomedical Research Centre at the University Hospitals Bristol NHS Foundation Trust.	4484	NR	NR	NR	NR	NR	NR	NR	Frequency of a) white fish, b) oily fish, and c) shellfish consumption	FFQ, 32 wks gestation (validation NR)	NR	NR	Maternal blood mercury levels by seafood intake at 32wk gestation, mean (SD): White fish: ● Not at all: 1.63 (1.02) ● Once/2wks: 2.09 (0.99) ● ≥1/wk: 2.35 (1.14) ● P=<0.0001 Oily fish: ● Not at all: 1.75 (0.94) ● Once/2wks: 2.28 (1.08) ● ≥1/wk: 2.50 (1.19) ● P=<0.0001 Shell fish: ● Not at all: 2.02 (1.05) ● Any: 2.49 (1.19) ● P=<0.0001 Prenatal whole blood Hg: Women with children dignosed with au…	ASD	Social and Communication Disorders Checklist (SCDC)	Social communication (autistic trait); Higher score= increased risk of trait, Results present extreme 10% as "poor"	ASD trait	7 y	Maternal fish intake at 32wks gestation: Poor social cognition, OR (CI), p-value Oily fish: 0.98 (0.84, 1.14), P = 0.774	Child sex,Child age,Maternal age,SES,Alcohol intake,Smoking,Gestational age,Parental education,Parity	Race/ethnicity,Maternal anthropometrics,Child birth weight	Breastfeeding status,Dental treatment,HOME Score,Prenatal life events,Maternal locus of control	Some key confounders not accounted for,Dietary assessment method not validated,Maternal mercury only in subset of participants	Mothers who reported no fish intake at 32 wks gestation were significantly more likely to have children who had poor social cognition. However, there were no associations between maternal fish intake at 32 wks gestation (all fish, white fish, or oily fish) and diagnosis of autism or other autistic traits in childhood (sociability, coherence, and repetitive behavior).
Golding et al., 2018	Prospective cohort study	Avon Longitudinal Study of Parents and Children (ALSPAC)	United Kingdom (UK)	UK Medical Research Council, the Wellcome Trust, University of Bristol, NOAA, the Intramural Research Program of NIAAA, NIH and the NIHR Biomedical Research Centre at the University Hospitals Bristol NHS Foundation Trust.	4484	NR	NR	NR	NR	NR	NR	NR	Frequency of a) white fish, b) oily fish, and c) shellfish consumption	FFQ, 32 wks gestation (validation NR)	NR	NR	Maternal blood mercury levels by seafood intake at 32wk gestation, mean (SD): White fish: ● Not at all: 1.63 (1.02) ● Once/2wks: 2.09 (0.99) ● ≥1/wk: 2.35 (1.14) ● P=<0.0001 Oily fish: ● Not at all: 1.75 (0.94) ● Once/2wks: 2.28 (1.08) ● ≥1/wk: 2.50 (1.19) ● P=<0.0001 Shell fish: ● Not at all: 2.02 (1.05) ● Any: 2.49 (1.19) ● P=<0.0001 Prenatal whole blood Hg: Women with children dignosed with au…	ASD	Social and Communication Disorders Checklist (SCDC)	Social communication (autistic trait); Higher score= increased risk of trait, Results present extreme 10% as "poor"	ASD trait	7 y	Maternal fish intake at 32wks gestation: Poor social cognition, OR (CI), p-value Shellfish: 0.92 (0.77, 1.11), P = 0.401	Child sex,Child age,Maternal age,SES,Alcohol intake,Smoking,Gestational age,Parental education,Parity	Race/ethnicity,Maternal anthropometrics,Child birth weight	Breastfeeding status,Dental treatment,HOME Score,Prenatal life events,Maternal locus of control	Some key confounders not accounted for,Dietary assessment method not validated,Maternal mercury only in subset of participants	Mothers who reported no fish intake at 32 wks gestation were significantly more likely to have children who had poor social cognition. However, there were no associations between maternal fish intake at 32 wks gestation (all fish, white fish, or oily fish) and diagnosis of autism or other autistic traits in childhood (sociability, coherence, and repetitive behavior).
Golding et al., 2018	Prospective cohort study	Avon Longitudinal Study of Parents and Children (ALSPAC)	United Kingdom (UK)	UK Medical Research Council, the Wellcome Trust, University of Bristol, NOAA, the Intramural Research Program of NIAAA, NIH and the NIHR Biomedical Research Centre at the University Hospitals Bristol NHS Foundation Trust.	4484	NR	NR	NR	NR	NR	NR	NR	Frequency of a) white fish, b) oily fish, and c) shellfish consumption	FFQ, 32 wks gestation (validation NR)	NR	NR	Maternal blood mercury levels by seafood intake at 32wk gestation, mean (SD): White fish: ● Not at all: 1.63 (1.02) ● Once/2wks: 2.09 (0.99) ● ≥1/wk: 2.35 (1.14) ● P=<0.0001 Oily fish: ● Not at all: 1.75 (0.94) ● Once/2wks: 2.28 (1.08) ● ≥1/wk: 2.50 (1.19) ● P=<0.0001 Shell fish: ● Not at all: 2.02 (1.05) ● Any: 2.49 (1.19) ● P=<0.0001 Prenatal whole blood Hg: Women with children dignosed with au…	ASD	Social and Communication Disorders Checklist (SCDC)	Social communication (autistic trait); Higher score= increased risk of trait, Results present extreme 10% as "poor"	ASD trait	7 y	Maternal fish intake at 32wks gestation: Poor social cognition, OR (CI), p-value White fish: 0.85 (0.71, 1.03), P = 0.092	Child sex,Child age,Maternal age,SES,Alcohol intake,Smoking,Gestational age,Parental education,Parity	Race/ethnicity,Maternal anthropometrics,Child birth weight	Breastfeeding status,Dental treatment,HOME Score,Prenatal life events,Maternal locus of control	Some key confounders not accounted for,Dietary assessment method not validated,Maternal mercury only in subset of participants	Mothers who reported no fish intake at 32 wks gestation were significantly more likely to have children who had poor social cognition. However, there were no associations between maternal fish intake at 32 wks gestation (all fish, white fish, or oily fish) and diagnosis of autism or other autistic traits in childhood (sociability, coherence, and repetitive behavior).
Golding et al., 2018	Prospective cohort study	Avon Longitudinal Study of Parents and Children (ALSPAC)	United Kingdom (UK)	UK Medical Research Council, the Wellcome Trust, University of Bristol, NOAA, the Intramural Research Program of NIAAA, NIH and the NIHR Biomedical Research Centre at the University Hospitals Bristol NHS Foundation Trust.	4484	NR	NR	NR	NR	NR	NR	NR	Frequency of a) white fish, b) oily fish, and c) shellfish consumption	FFQ, 32 wks gestation (validation NR)	NR	NR	Maternal blood mercury levels by seafood intake at 32wk gestation, mean (SD): White fish: ● Not at all: 1.63 (1.02) ● Once/2wks: 2.09 (0.99) ● ≥1/wk: 2.35 (1.14) ● P=<0.0001 Oily fish: ● Not at all: 1.75 (0.94) ● Once/2wks: 2.28 (1.08) ● ≥1/wk: 2.50 (1.19) ● P=<0.0001 Shell fish: ● Not at all: 2.02 (1.05) ● Any: 2.49 (1.19) ● P=<0.0001 Prenatal whole blood Hg: Women with children dignosed with au…	ASD	Derived Repetitive Measure	Repetitive behavior (autistic trait); Higher score= increased risk of trait, Results present extreme 10% as "poor"	ASD trait	5 y	Maternal fish intake at 32wks gestation: Repetitive behavior, OR (CI), p-value Ate fish (n=1884): 0.93 (0.84, 1.03), p=0.150	Child sex,Child age,Maternal age,SES,Alcohol intake,Smoking,Gestational age,Parental education,Parity	Race/ethnicity,Maternal anthropometrics,Child birth weight	Breastfeeding status,Dental treatment,HOME Score,Prenatal life events,Maternal locus of control	Some key confounders not accounted for,Dietary assessment method not validated,Maternal mercury only in subset of participants	Mothers who reported no fish intake at 32 wks gestation were significantly more likely to have children who had poor social cognition. However, there were no associations between maternal fish intake at 32 wks gestation (all fish, white fish, or oily fish) and diagnosis of autism or other autistic traits in childhood (sociability, coherence, and repetitive behavior).
Golding et al., 2018	Prospective cohort study	Avon Longitudinal Study of Parents and Children (ALSPAC)	United Kingdom (UK)	UK Medical Research Council, the Wellcome Trust, University of Bristol, NOAA, the Intramural Research Program of NIAAA, NIH and the NIHR Biomedical Research Centre at the University Hospitals Bristol NHS Foundation Trust.	4484	NR	NR	NR	NR	NR	NR	NR	Frequency of a) white fish, b) oily fish, and c) shellfish consumption	FFQ, 32 wks gestation (validation NR)	NR	NR	Maternal blood mercury levels by seafood intake at 32wk gestation, mean (SD): White fish: ● Not at all: 1.63 (1.02) ● Once/2wks: 2.09 (0.99) ● ≥1/wk: 2.35 (1.14) ● P=<0.0001 Oily fish: ● Not at all: 1.75 (0.94) ● Once/2wks: 2.28 (1.08) ● ≥1/wk: 2.50 (1.19) ● P=<0.0001 Shell fish: ● Not at all: 2.02 (1.05) ● Any: 2.49 (1.19) ● P=<0.0001 Prenatal whole blood Hg: Women with children dignosed with au…	ASD	Derived Repetitive Measure	Repetitive behavior (autistic trait); Higher score= increased risk of trait, Results present extreme 10% as "poor"	ASD trait	5 y	Maternal fish intake at 32wks gestation: Repetitive behavior, OR (CI), p-value Ate no fish (n=272): 1.16 (0.81, 1.66), p=0.425	Child sex,Child age,Maternal age,SES,Alcohol intake,Smoking,Gestational age,Parental education,Parity	Race/ethnicity,Maternal anthropometrics,Child birth weight	Breastfeeding status,Dental treatment,HOME Score,Prenatal life events,Maternal locus of control	Some key confounders not accounted for,Dietary assessment method not validated,Maternal mercury only in subset of participants	Mothers who reported no fish intake at 32 wks gestation were significantly more likely to have children who had poor social cognition. However, there were no associations between maternal fish intake at 32 wks gestation (all fish, white fish, or oily fish) and diagnosis of autism or other autistic traits in childhood (sociability, coherence, and repetitive behavior).
Golding et al., 2018	Prospective cohort study	Avon Longitudinal Study of Parents and Children (ALSPAC)	United Kingdom (UK)	UK Medical Research Council, the Wellcome Trust, University of Bristol, NOAA, the Intramural Research Program of NIAAA, NIH and the NIHR Biomedical Research Centre at the University Hospitals Bristol NHS Foundation Trust.	4484	NR	NR	NR	NR	NR	NR	NR	Frequency of a) white fish, b) oily fish, and c) shellfish consumption	FFQ, 32 wks gestation (validation NR)	NR	NR	Maternal blood mercury levels by seafood intake at 32wk gestation, mean (SD): White fish: ● Not at all: 1.63 (1.02) ● Once/2wks: 2.09 (0.99) ● ≥1/wk: 2.35 (1.14) ● P=<0.0001 Oily fish: ● Not at all: 1.75 (0.94) ● Once/2wks: 2.28 (1.08) ● ≥1/wk: 2.50 (1.19) ● P=<0.0001 Shell fish: ● Not at all: 2.02 (1.05) ● Any: 2.49 (1.19) ● P=<0.0001 Prenatal whole blood Hg: Women with children dignosed with au…	ASD	Derived Repetitive Measure	Repetitive behavior (autistic trait); Higher score= increased risk of trait, Results present extreme 10% as "poor"	ASD trait	5 y	Maternal fish intake at 32wks gestation: Repetitive behavior, OR (CI), p-value Oily fish: 1.03 (0.92, 1.15, P = 0.613	Child sex,Child age,Maternal age,SES,Alcohol intake,Smoking,Gestational age,Parental education,Parity	Race/ethnicity,Maternal anthropometrics,Child birth weight	Breastfeeding status,Dental treatment,HOME Score,Prenatal life events,Maternal locus of control	Some key confounders not accounted for,Dietary assessment method not validated,Maternal mercury only in subset of participants	Mothers who reported no fish intake at 32 wks gestation were significantly more likely to have children who had poor social cognition. However, there were no associations between maternal fish intake at 32 wks gestation (all fish, white fish, or oily fish) and diagnosis of autism or other autistic traits in childhood (sociability, coherence, and repetitive behavior).
Golding et al., 2018	Prospective cohort study	Avon Longitudinal Study of Parents and Children (ALSPAC)	United Kingdom (UK)	UK Medical Research Council, the Wellcome Trust, University of Bristol, NOAA, the Intramural Research Program of NIAAA, NIH and the NIHR Biomedical Research Centre at the University Hospitals Bristol NHS Foundation Trust.	4484	NR	NR	NR	NR	NR	NR	NR	Frequency of a) white fish, b) oily fish, and c) shellfish consumption	FFQ, 32 wks gestation (validation NR)	NR	NR	Maternal blood mercury levels by seafood intake at 32wk gestation, mean (SD): White fish: ● Not at all: 1.63 (1.02) ● Once/2wks: 2.09 (0.99) ● ≥1/wk: 2.35 (1.14) ● P=<0.0001 Oily fish: ● Not at all: 1.75 (0.94) ● Once/2wks: 2.28 (1.08) ● ≥1/wk: 2.50 (1.19) ● P=<0.0001 Shell fish: ● Not at all: 2.02 (1.05) ● Any: 2.49 (1.19) ● P=<0.0001 Prenatal whole blood Hg: Women with children dignosed with au…	ASD	Derived Repetitive Measure	Repetitive behavior (autistic trait); Higher score= increased risk of trait, Results present extreme 10% as "poor"	ASD trait	5 y	Maternal fish intake at 32wks gestation: Repetitive behavior, OR (CI), p-value Shellfish: 1.03 (0.90, 1.17), P = 0.707	Child sex,Child age,Maternal age,SES,Alcohol intake,Smoking,Gestational age,Parental education,Parity	Race/ethnicity,Maternal anthropometrics,Child birth weight	Breastfeeding status,Dental treatment,HOME Score,Prenatal life events,Maternal locus of control	Some key confounders not accounted for,Dietary assessment method not validated,Maternal mercury only in subset of participants	Mothers who reported no fish intake at 32 wks gestation were significantly more likely to have children who had poor social cognition. However, there were no associations between maternal fish intake at 32 wks gestation (all fish, white fish, or oily fish) and diagnosis of autism or other autistic traits in childhood (sociability, coherence, and repetitive behavior).
Golding et al., 2018	Prospective cohort study	Avon Longitudinal Study of Parents and Children (ALSPAC)	United Kingdom (UK)	UK Medical Research Council, the Wellcome Trust, University of Bristol, NOAA, the Intramural Research Program of NIAAA, NIH and the NIHR Biomedical Research Centre at the University Hospitals Bristol NHS Foundation Trust.	4484	NR	NR	NR	NR	NR	NR	NR	Frequency of a) white fish, b) oily fish, and c) shellfish consumption	FFQ, 32 wks gestation (validation NR)	NR	NR	Maternal blood mercury levels by seafood intake at 32wk gestation, mean (SD): White fish: ● Not at all: 1.63 (1.02) ● Once/2wks: 2.09 (0.99) ● ≥1/wk: 2.35 (1.14) ● P=<0.0001 Oily fish: ● Not at all: 1.75 (0.94) ● Once/2wks: 2.28 (1.08) ● ≥1/wk: 2.50 (1.19) ● P=<0.0001 Shell fish: ● Not at all: 2.02 (1.05) ● Any: 2.49 (1.19) ● P=<0.0001 Prenatal whole blood Hg: Women with children dignosed with au…	ASD	Derived Repetitive Measure	Repetitive behavior (autistic trait); Higher score= increased risk of trait, Results present extreme 10% as "poor"	ASD trait	5 y	Maternal fish intake at 32wks gestation: Repetitive behavior, OR (CI), p-value White fish: 1.01 (0.88, 1.16), P = 0.886	Child sex,Child age,Maternal age,SES,Alcohol intake,Smoking,Gestational age,Parental education,Parity	Race/ethnicity,Maternal anthropometrics,Child birth weight	Breastfeeding status,Dental treatment,HOME Score,Prenatal life events,Maternal locus of control	Some key confounders not accounted for,Dietary assessment method not validated,Maternal mercury only in subset of participants	Mothers who reported no fish intake at 32 wks gestation were significantly more likely to have children who had poor social cognition. However, there were no associations between maternal fish intake at 32 wks gestation (all fish, white fish, or oily fish) and diagnosis of autism or other autistic traits in childhood (sociability, coherence, and repetitive behavior).
Steenweg-de Graaff et al., 2016	Prospective cohort study	Generation R study	Netherlands	Netherlands Organization for Health Research and Development (NWO-ZonMw), European Community’s 7th Framework Programme, NWO-ZonMw VIDI grant, Erasmus Medical Center, Erasmus University, the Dutch Ministry of Health, Welfare, and Sport, and the Netherlands Organization for Health Research and Development	n = 6,611	Mean (SD): 30.7 (4.8) y	49.6%	Dutch: 59.1% Non-Dutch: 40.9%	Education: Higher: 51.0% Secondary or primary: 49.0% Family income, mean (SD) >2,000 €/mo: 2,812 (69.7) ≥2,000 €/mo: 1,220 (30.3)	Pre-pregnancy BMI, mean (SD): 23.5 (4.1)	NR	Breastfeeding (partial) until 6 months: Yes: 32.7% No: 67.3%	Total fish intake, past three months (g/d)	FFQ, validated/modified; Early pregnancy (median 13.8 wk, 90% range: 10.8 - 21.4 wk)	Fish intake, median (95% range): 11.5 (1.4, 50.5) g/d (adjusted for energy intake)	Total n-3 (wt%), mean (SD): 6.4 (1.5)	NR	ASD	Social Responsiveness Scale (SRS)	Autistic traits including social, language, and repetitive behaviors; Parental report, validated; Higher scores= more problems.	ASD traits composite	6y (mean (SD): 6.2 (0.5) y)	Maternal fish intake during pregnancy and child autistic traits at 6 y, n=3,802; B (95%CI): Dichotomous: No use of fish, n=319: REF Use of fish, n=3483: -0.022 (-0.055, 0.010), P = 0.18	Child sex,Child age,Maternal age,Race/ethnicity,SES,Alcohol intake,Smoking,Maternal anthropometrics,Child birth weight,Gestational age,Parental education,Parity	Non-fish dietary exposure to n-3 PUFAs	Energy intake,Maternal IQ,National origin,Psychopathology score,Folic acid supplement use during pregnancy,Child daycare attendance,Paternal educational level	Some key confounders not accounted for,Outcome assessment - parental report,Did not account for maternal mercury exposure	Maternal fish intake during early pregnancy was not significantly associated with child autistic traits or non-verbal IQ at age 6 y.
Steenweg-de Graaff et al., 2016	Prospective cohort study	Generation R study	Netherlands	Netherlands Organization for Health Research and Development (NWO-ZonMw), European Community’s 7th Framework Programme, NWO-ZonMw VIDI grant, Erasmus Medical Center, Erasmus University, the Dutch Ministry of Health, Welfare, and Sport, and the Netherlands Organization for Health Research and Development	n = 6,611	Mean (SD): 30.7 (4.8) y	49.6%	Dutch: 59.1% Non-Dutch: 40.9%	Education: Higher: 51.0% Secondary or primary: 49.0% Family income, mean (SD) >2,000 €/mo: 2,812 (69.7) ≥2,000 €/mo: 1,220 (30.3)	Pre-pregnancy BMI, mean (SD): 23.5 (4.1)	NR	Breastfeeding (partial) until 6 months: Yes: 32.7% No: 67.3%	Total fish intake, past three months (g/d)	FFQ, validated/modified; Early pregnancy (median 13.8 wk, 90% range: 10.8 - 21.4 wk)	Fish intake, median (95% range): 11.5 (1.4, 50.5) g/d (adjusted for energy intake)	Total n-3 (wt%), mean (SD): 6.4 (1.5)	NR	ASD	Social Responsiveness Scale (SRS)	Autistic traits including social, language, and repetitive behaviors; Parental report, validated; Higher scores= more problems.	ASD traits composite	6y (mean (SD): 6.2 (0.5) y)	Maternal fish intake during pregnancy and child autistic traits at 6 y, n=3,802; B (95%CI): Multivariable linear regression: -0.000 (-0.009, 0.008), p= 0.95	Child sex,Child age,Maternal age,Race/ethnicity,SES,Alcohol intake,Smoking,Maternal anthropometrics,Child birth weight,Gestational age,Parental education,Parity	Non-fish dietary exposure to n-3 PUFAs	Energy intake,Maternal IQ,National origin,Psychopathology score,Folic acid supplement use during pregnancy,Child daycare attendance,Paternal educational level	Some key confounders not accounted for,Outcome assessment - parental report,Did not account for maternal mercury exposure	Maternal fish intake during early pregnancy was not significantly associated with child autistic traits or non-verbal IQ at age 6 y.
Julvez, 2016	Prospective cohort study	Infancia y Medio Ambiente (INMA)	Spain	Spanish Institute of Health Carlos III (Ministry of Economy and Competitiveness) (Infancia y Medio Ambiente (INMA) Network grants G03/176 and CB06/02/0041 and Fondo de Investigación Sanitaria (FIS) grants FIS-PI041436, FIS-PI081151, FIS-PI042018, FIS-PI09/ 02311, FIS-PI06/0867, FIS-PS09/00090, FIS-PI03/1615, FIS-PI04/1509, FIS-PI04/1112, FIS-PI04/1931, FIS-PI05/ 1079, FIS-PI05/1052, FIS-PI06/1213…	2506	< 31y: 946 (47%) ≥31y: 1,049 (53%)	0.491	Born in Spain: Yes: 1,858 (93%) No, in Latin America: 88 (5%) No, in other place: 46 (2%)	Social class, n = 1,968 Highly skilled: 815 (41%) Nonmanual: 730 (37%) Manual: 423 (22%) Education, n = 1,991 Primary school or less: 424 (21.3%) Secondary school: 829 (41.6%) University or more: 738 (37.1%)	NR	NR	Duration of breastfeeding (any), weeks, n = 1,950 ≤24wks: 1,078 (55%) >24wks: 872 (45%)	1.) large fatty fish, based on 1 item from the questionnaire (“baked or steamed larger fatty fish such as tuna, swordfish, albacore”); 2) smaller fatty fish, based on 2 items from the questionnaire (“baked or steamed smaller fatty fish such as mackerel, sardines, anchovies, salmon” and “tinned sardines/mackerel”); 3) lean fish, based on 3 items from the questionnaire (“fried fish”; “baked or stea…	FFQ (frequency categories using reference portions); at 1st trimester (10-13wks), 3rd trimester (28-32 wks)	Total seafood, Mean: 498 g/wk (~3 servings); Median: 454 g/wk; Non-consumers, n=15 (0.8%)	NR	Umbilical cord blood mercury level (N=1,541) <8.5 μg/L: 48.4%, ≥8.5 μg/L 51.6% 1st trimester serum polychlorinated biphenyls (PCB), N= 1,499 < 110.92 ng/g: 735 (49.0%) ≥110.92 ng/g: 764 (51.0%) 1st trimester serum 2,2-bis(p-chlorophenyl)-1,1-dichloroethylene (DDE), N = 1,499 <123.15 ng/g: 752 (50.2%) ≥123.15 ng/g: 747 (49.8%)	ASD	Childhood Asperger Syndrome Test (CAST)	Reduction in traits = lower score = better	ASD traits composite	5y	Associations between maternal seafood intake and child Asperger Syndrome traits (CAST): Maternal intake 1st Trimester, LEAN FISH: Categorical (quintiles), P for trend: 0.10	Child sex,Child age,Maternal age,Race/ethnicity,SES,Alcohol intake,Non-fish dietary exposure to n-3 PUFAs,Smoking,Maternal anthropometrics,Child birth weight,Gestational age,Parental education,Parity	FOR ADD, ADHD, Anxiety, ASD, Depression: Family history of neurocognitive disorders	Breastfeeding status,Test quality,Cohort,Energy intake	Outcome assessment - parental report,No preregistered data analysis plan,Not all measures/analyses reported	Associations between maternal seafood consumption (total and seafood subgroups) in the 1st trimester and infant development at 14 mo were generally positive but non-significant. Results for maternal seafood consumption in the 3rd trimester were not reported. Associations between maternal seafood consumption in the 1st trimester and child development at 5y were generally positive, with a significa…
Julvez, 2016	Prospective cohort study	Infancia y Medio Ambiente (INMA)	Spain	Spanish Institute of Health Carlos III (Ministry of Economy and Competitiveness) (Infancia y Medio Ambiente (INMA) Network grants G03/176 and CB06/02/0041 and Fondo de Investigación Sanitaria (FIS) grants FIS-PI041436, FIS-PI081151, FIS-PI042018, FIS-PI09/ 02311, FIS-PI06/0867, FIS-PS09/00090, FIS-PI03/1615, FIS-PI04/1509, FIS-PI04/1112, FIS-PI04/1931, FIS-PI05/ 1079, FIS-PI05/1052, FIS-PI06/1213…	2506	< 31y: 946 (47%) ≥31y: 1,049 (53%)	0.491	Born in Spain: Yes: 1,858 (93%) No, in Latin America: 88 (5%) No, in other place: 46 (2%)	Social class, n = 1,968 Highly skilled: 815 (41%) Nonmanual: 730 (37%) Manual: 423 (22%) Education, n = 1,991 Primary school or less: 424 (21.3%) Secondary school: 829 (41.6%) University or more: 738 (37.1%)	NR	NR	Duration of breastfeeding (any), weeks, n = 1,950 ≤24wks: 1,078 (55%) >24wks: 872 (45%)	1.) large fatty fish, based on 1 item from the questionnaire (“baked or steamed larger fatty fish such as tuna, swordfish, albacore”); 2) smaller fatty fish, based on 2 items from the questionnaire (“baked or steamed smaller fatty fish such as mackerel, sardines, anchovies, salmon” and “tinned sardines/mackerel”); 3) lean fish, based on 3 items from the questionnaire (“fried fish”; “baked or stea…	FFQ (frequency categories using reference portions); at 1st trimester (10-13wks), 3rd trimester (28-32 wks)	Total seafood, Mean: 498 g/wk (~3 servings); Median: 454 g/wk; Non-consumers, n=15 (0.8%)	NR	Umbilical cord blood mercury level (N=1,541) <8.5 μg/L: 48.4%, ≥8.5 μg/L 51.6% 1st trimester serum polychlorinated biphenyls (PCB), N= 1,499 < 110.92 ng/g: 735 (49.0%) ≥110.92 ng/g: 764 (51.0%) 1st trimester serum 2,2-bis(p-chlorophenyl)-1,1-dichloroethylene (DDE), N = 1,499 <123.15 ng/g: 752 (50.2%) ≥123.15 ng/g: 747 (49.8%)	ASD	Childhood Asperger Syndrome Test (CAST)	Reduction in traits = lower score = better	ASD traits composite	5y	Associations between maternal seafood intake and child Asperger Syndrome traits (CAST): Maternal intake 1st Trimester, LEAN FISH: Continuous (10g/wk), B (95% CI): -0.01 (-0.02, 0.00)	Child sex,Child age,Maternal age,Race/ethnicity,SES,Alcohol intake,Non-fish dietary exposure to n-3 PUFAs,Smoking,Maternal anthropometrics,Child birth weight,Gestational age,Parental education,Parity	FOR ADD, ADHD, Anxiety, ASD, Depression: Family history of neurocognitive disorders	Breastfeeding status,Test quality,Cohort,Energy intake	Outcome assessment - parental report,No preregistered data analysis plan,Not all measures/analyses reported	Associations between maternal seafood consumption (total and seafood subgroups) in the 1st trimester and infant development at 14 mo were generally positive but non-significant. Results for maternal seafood consumption in the 3rd trimester were not reported. Associations between maternal seafood consumption in the 1st trimester and child development at 5y were generally positive, with a significa…
Julvez, 2016	Prospective cohort study	Infancia y Medio Ambiente (INMA)	Spain	Spanish Institute of Health Carlos III (Ministry of Economy and Competitiveness) (Infancia y Medio Ambiente (INMA) Network grants G03/176 and CB06/02/0041 and Fondo de Investigación Sanitaria (FIS) grants FIS-PI041436, FIS-PI081151, FIS-PI042018, FIS-PI09/ 02311, FIS-PI06/0867, FIS-PS09/00090, FIS-PI03/1615, FIS-PI04/1509, FIS-PI04/1112, FIS-PI04/1931, FIS-PI05/ 1079, FIS-PI05/1052, FIS-PI06/1213…	2506	< 31y: 946 (47%) ≥31y: 1,049 (53%)	0.491	Born in Spain: Yes: 1,858 (93%) No, in Latin America: 88 (5%) No, in other place: 46 (2%)	Social class, n = 1,968 Highly skilled: 815 (41%) Nonmanual: 730 (37%) Manual: 423 (22%) Education, n = 1,991 Primary school or less: 424 (21.3%) Secondary school: 829 (41.6%) University or more: 738 (37.1%)	NR	NR	Duration of breastfeeding (any), weeks, n = 1,950 ≤24wks: 1,078 (55%) >24wks: 872 (45%)	1.) large fatty fish, based on 1 item from the questionnaire (“baked or steamed larger fatty fish such as tuna, swordfish, albacore”); 2) smaller fatty fish, based on 2 items from the questionnaire (“baked or steamed smaller fatty fish such as mackerel, sardines, anchovies, salmon” and “tinned sardines/mackerel”); 3) lean fish, based on 3 items from the questionnaire (“fried fish”; “baked or stea…	FFQ (frequency categories using reference portions); at 1st trimester (10-13wks), 3rd trimester (28-32 wks)	Total seafood, Mean: 498 g/wk (~3 servings); Median: 454 g/wk; Non-consumers, n=15 (0.8%)	NR	Umbilical cord blood mercury level (N=1,541) <8.5 μg/L: 48.4%, ≥8.5 μg/L 51.6% 1st trimester serum polychlorinated biphenyls (PCB), N= 1,499 < 110.92 ng/g: 735 (49.0%) ≥110.92 ng/g: 764 (51.0%) 1st trimester serum 2,2-bis(p-chlorophenyl)-1,1-dichloroethylene (DDE), N = 1,499 <123.15 ng/g: 752 (50.2%) ≥123.15 ng/g: 747 (49.8%)	ASD	Childhood Asperger Syndrome Test (CAST)	Reduction in traits = lower score = better	ASD traits composite	5y	Maternal intake 1st Trimester, ALL SEAFOOD: Categorical (quintiles), P for trend: 0.037	Child sex,Child age,Maternal age,Race/ethnicity,SES,Alcohol intake,Non-fish dietary exposure to n-3 PUFAs,Smoking,Maternal anthropometrics,Child birth weight,Gestational age,Parental education,Parity	FOR ADD, ADHD, Anxiety, ASD, Depression: Family history of neurocognitive disorders	Breastfeeding status,Test quality,Cohort,Energy intake	Outcome assessment - parental report,No preregistered data analysis plan,Not all measures/analyses reported	Associations between maternal seafood consumption (total and seafood subgroups) in the 1st trimester and infant development at 14 mo were generally positive but non-significant. Results for maternal seafood consumption in the 3rd trimester were not reported. Associations between maternal seafood consumption in the 1st trimester and child development at 5y were generally positive, with a significa…
Julvez, 2016	Prospective cohort study	Infancia y Medio Ambiente (INMA)	Spain	Spanish Institute of Health Carlos III (Ministry of Economy and Competitiveness) (Infancia y Medio Ambiente (INMA) Network grants G03/176 and CB06/02/0041 and Fondo de Investigación Sanitaria (FIS) grants FIS-PI041436, FIS-PI081151, FIS-PI042018, FIS-PI09/ 02311, FIS-PI06/0867, FIS-PS09/00090, FIS-PI03/1615, FIS-PI04/1509, FIS-PI04/1112, FIS-PI04/1931, FIS-PI05/ 1079, FIS-PI05/1052, FIS-PI06/1213…	2506	< 31y: 946 (47%) ≥31y: 1,049 (53%)	0.491	Born in Spain: Yes: 1,858 (93%) No, in Latin America: 88 (5%) No, in other place: 46 (2%)	Social class, n = 1,968 Highly skilled: 815 (41%) Nonmanual: 730 (37%) Manual: 423 (22%) Education, n = 1,991 Primary school or less: 424 (21.3%) Secondary school: 829 (41.6%) University or more: 738 (37.1%)	NR	NR	Duration of breastfeeding (any), weeks, n = 1,950 ≤24wks: 1,078 (55%) >24wks: 872 (45%)	1.) large fatty fish, based on 1 item from the questionnaire (“baked or steamed larger fatty fish such as tuna, swordfish, albacore”); 2) smaller fatty fish, based on 2 items from the questionnaire (“baked or steamed smaller fatty fish such as mackerel, sardines, anchovies, salmon” and “tinned sardines/mackerel”); 3) lean fish, based on 3 items from the questionnaire (“fried fish”; “baked or stea…	FFQ (frequency categories using reference portions); at 1st trimester (10-13wks), 3rd trimester (28-32 wks)	Total seafood, Mean: 498 g/wk (~3 servings); Median: 454 g/wk; Non-consumers, n=15 (0.8%)	NR	Umbilical cord blood mercury level (N=1,541) <8.5 μg/L: 48.4%, ≥8.5 μg/L 51.6% 1st trimester serum polychlorinated biphenyls (PCB), N= 1,499 < 110.92 ng/g: 735 (49.0%) ≥110.92 ng/g: 764 (51.0%) 1st trimester serum 2,2-bis(p-chlorophenyl)-1,1-dichloroethylene (DDE), N = 1,499 <123.15 ng/g: 752 (50.2%) ≥123.15 ng/g: 747 (49.8%)	ASD	Childhood Asperger Syndrome Test (CAST)	Reduction in traits = lower score = better	ASD traits composite	5y	Maternal intake 1st Trimester, ALL SEAFOOD: Continuous (10g/wk), B (95% CI): -0.01 (-0.01, -0.00)	Child sex,Child age,Maternal age,Race/ethnicity,SES,Alcohol intake,Non-fish dietary exposure to n-3 PUFAs,Smoking,Maternal anthropometrics,Child birth weight,Gestational age,Parental education,Parity	FOR ADD, ADHD, Anxiety, ASD, Depression: Family history of neurocognitive disorders	Breastfeeding status,Test quality,Cohort,Energy intake	Outcome assessment - parental report,No preregistered data analysis plan,Not all measures/analyses reported	Associations between maternal seafood consumption (total and seafood subgroups) in the 1st trimester and infant development at 14 mo were generally positive but non-significant. Results for maternal seafood consumption in the 3rd trimester were not reported. Associations between maternal seafood consumption in the 1st trimester and child development at 5y were generally positive, with a significa…
Julvez, 2016	Prospective cohort study	Infancia y Medio Ambiente (INMA)	Spain	Spanish Institute of Health Carlos III (Ministry of Economy and Competitiveness) (Infancia y Medio Ambiente (INMA) Network grants G03/176 and CB06/02/0041 and Fondo de Investigación Sanitaria (FIS) grants FIS-PI041436, FIS-PI081151, FIS-PI042018, FIS-PI09/ 02311, FIS-PI06/0867, FIS-PS09/00090, FIS-PI03/1615, FIS-PI04/1509, FIS-PI04/1112, FIS-PI04/1931, FIS-PI05/ 1079, FIS-PI05/1052, FIS-PI06/1213…	2506	< 31y: 946 (47%) ≥31y: 1,049 (53%)	0.491	Born in Spain: Yes: 1,858 (93%) No, in Latin America: 88 (5%) No, in other place: 46 (2%)	Social class, n = 1,968 Highly skilled: 815 (41%) Nonmanual: 730 (37%) Manual: 423 (22%) Education, n = 1,991 Primary school or less: 424 (21.3%) Secondary school: 829 (41.6%) University or more: 738 (37.1%)	NR	NR	Duration of breastfeeding (any), weeks, n = 1,950 ≤24wks: 1,078 (55%) >24wks: 872 (45%)	1.) large fatty fish, based on 1 item from the questionnaire (“baked or steamed larger fatty fish such as tuna, swordfish, albacore”); 2) smaller fatty fish, based on 2 items from the questionnaire (“baked or steamed smaller fatty fish such as mackerel, sardines, anchovies, salmon” and “tinned sardines/mackerel”); 3) lean fish, based on 3 items from the questionnaire (“fried fish”; “baked or stea…	FFQ (frequency categories using reference portions); at 1st trimester (10-13wks), 3rd trimester (28-32 wks)	Total seafood, Mean: 498 g/wk (~3 servings); Median: 454 g/wk; Non-consumers, n=15 (0.8%)	NR	Umbilical cord blood mercury level (N=1,541) <8.5 μg/L: 48.4%, ≥8.5 μg/L 51.6% 1st trimester serum polychlorinated biphenyls (PCB), N= 1,499 < 110.92 ng/g: 735 (49.0%) ≥110.92 ng/g: 764 (51.0%) 1st trimester serum 2,2-bis(p-chlorophenyl)-1,1-dichloroethylene (DDE), N = 1,499 <123.15 ng/g: 752 (50.2%) ≥123.15 ng/g: 747 (49.8%)	ASD	Childhood Asperger Syndrome Test (CAST)	Reduction in traits = lower score = better	ASD traits composite	5y	Maternal intake 1st Trimester, LARGE FATTY FISH: Categorical (quartiles), P for trend: 0.013	Child sex,Child age,Maternal age,Race/ethnicity,SES,Alcohol intake,Non-fish dietary exposure to n-3 PUFAs,Smoking,Maternal anthropometrics,Child birth weight,Gestational age,Parental education,Parity	FOR ADD, ADHD, Anxiety, ASD, Depression: Family history of neurocognitive disorders	Breastfeeding status,Test quality,Cohort,Energy intake	Outcome assessment - parental report,No preregistered data analysis plan,Not all measures/analyses reported	Associations between maternal seafood consumption (total and seafood subgroups) in the 1st trimester and infant development at 14 mo were generally positive but non-significant. Results for maternal seafood consumption in the 3rd trimester were not reported. Associations between maternal seafood consumption in the 1st trimester and child development at 5y were generally positive, with a significa…
Julvez, 2016	Prospective cohort study	Infancia y Medio Ambiente (INMA)	Spain	Spanish Institute of Health Carlos III (Ministry of Economy and Competitiveness) (Infancia y Medio Ambiente (INMA) Network grants G03/176 and CB06/02/0041 and Fondo de Investigación Sanitaria (FIS) grants FIS-PI041436, FIS-PI081151, FIS-PI042018, FIS-PI09/ 02311, FIS-PI06/0867, FIS-PS09/00090, FIS-PI03/1615, FIS-PI04/1509, FIS-PI04/1112, FIS-PI04/1931, FIS-PI05/ 1079, FIS-PI05/1052, FIS-PI06/1213…	2506	< 31y: 946 (47%) ≥31y: 1,049 (53%)	0.491	Born in Spain: Yes: 1,858 (93%) No, in Latin America: 88 (5%) No, in other place: 46 (2%)	Social class, n = 1,968 Highly skilled: 815 (41%) Nonmanual: 730 (37%) Manual: 423 (22%) Education, n = 1,991 Primary school or less: 424 (21.3%) Secondary school: 829 (41.6%) University or more: 738 (37.1%)	NR	NR	Duration of breastfeeding (any), weeks, n = 1,950 ≤24wks: 1,078 (55%) >24wks: 872 (45%)	1.) large fatty fish, based on 1 item from the questionnaire (“baked or steamed larger fatty fish such as tuna, swordfish, albacore”); 2) smaller fatty fish, based on 2 items from the questionnaire (“baked or steamed smaller fatty fish such as mackerel, sardines, anchovies, salmon” and “tinned sardines/mackerel”); 3) lean fish, based on 3 items from the questionnaire (“fried fish”; “baked or stea…	FFQ (frequency categories using reference portions); at 1st trimester (10-13wks), 3rd trimester (28-32 wks)	Total seafood, Mean: 498 g/wk (~3 servings); Median: 454 g/wk; Non-consumers, n=15 (0.8%)	NR	Umbilical cord blood mercury level (N=1,541) <8.5 μg/L: 48.4%, ≥8.5 μg/L 51.6% 1st trimester serum polychlorinated biphenyls (PCB), N= 1,499 < 110.92 ng/g: 735 (49.0%) ≥110.92 ng/g: 764 (51.0%) 1st trimester serum 2,2-bis(p-chlorophenyl)-1,1-dichloroethylene (DDE), N = 1,499 <123.15 ng/g: 752 (50.2%) ≥123.15 ng/g: 747 (49.8%)	ASD	Childhood Asperger Syndrome Test (CAST)	Reduction in traits = lower score = better	ASD traits composite	5y	Maternal intake 1st Trimester, LARGE FATTY FISH: Continuous (10g/wk), B (95% CI): -0.02 (-0.04, -0.00)	Child sex,Child age,Maternal age,Race/ethnicity,SES,Alcohol intake,Non-fish dietary exposure to n-3 PUFAs,Smoking,Maternal anthropometrics,Child birth weight,Gestational age,Parental education,Parity	FOR ADD, ADHD, Anxiety, ASD, Depression: Family history of neurocognitive disorders	Breastfeeding status,Test quality,Cohort,Energy intake	Outcome assessment - parental report,No preregistered data analysis plan,Not all measures/analyses reported	Associations between maternal seafood consumption (total and seafood subgroups) in the 1st trimester and infant development at 14 mo were generally positive but non-significant. Results for maternal seafood consumption in the 3rd trimester were not reported. Associations between maternal seafood consumption in the 1st trimester and child development at 5y were generally positive, with a significa…
Julvez, 2016	Prospective cohort study	Infancia y Medio Ambiente (INMA)	Spain	Spanish Institute of Health Carlos III (Ministry of Economy and Competitiveness) (Infancia y Medio Ambiente (INMA) Network grants G03/176 and CB06/02/0041 and Fondo de Investigación Sanitaria (FIS) grants FIS-PI041436, FIS-PI081151, FIS-PI042018, FIS-PI09/ 02311, FIS-PI06/0867, FIS-PS09/00090, FIS-PI03/1615, FIS-PI04/1509, FIS-PI04/1112, FIS-PI04/1931, FIS-PI05/ 1079, FIS-PI05/1052, FIS-PI06/1213…	2506	< 31y: 946 (47%) ≥31y: 1,049 (53%)	0.491	Born in Spain: Yes: 1,858 (93%) No, in Latin America: 88 (5%) No, in other place: 46 (2%)	Social class, n = 1,968 Highly skilled: 815 (41%) Nonmanual: 730 (37%) Manual: 423 (22%) Education, n = 1,991 Primary school or less: 424 (21.3%) Secondary school: 829 (41.6%) University or more: 738 (37.1%)	NR	NR	Duration of breastfeeding (any), weeks, n = 1,950 ≤24wks: 1,078 (55%) >24wks: 872 (45%)	1.) large fatty fish, based on 1 item from the questionnaire (“baked or steamed larger fatty fish such as tuna, swordfish, albacore”); 2) smaller fatty fish, based on 2 items from the questionnaire (“baked or steamed smaller fatty fish such as mackerel, sardines, anchovies, salmon” and “tinned sardines/mackerel”); 3) lean fish, based on 3 items from the questionnaire (“fried fish”; “baked or stea…	FFQ (frequency categories using reference portions); at 1st trimester (10-13wks), 3rd trimester (28-32 wks)	Total seafood, Mean: 498 g/wk (~3 servings); Median: 454 g/wk; Non-consumers, n=15 (0.8%)	NR	Umbilical cord blood mercury level (N=1,541) <8.5 μg/L: 48.4%, ≥8.5 μg/L 51.6% 1st trimester serum polychlorinated biphenyls (PCB), N= 1,499 < 110.92 ng/g: 735 (49.0%) ≥110.92 ng/g: 764 (51.0%) 1st trimester serum 2,2-bis(p-chlorophenyl)-1,1-dichloroethylene (DDE), N = 1,499 <123.15 ng/g: 752 (50.2%) ≥123.15 ng/g: 747 (49.8%)	ASD	Childhood Asperger Syndrome Test (CAST)	Reduction in traits = lower score = better	ASD traits composite	5y	Maternal intake 1st Trimester, SHELLFISH: Categorical (quintiles), P for trend: 0.92	Child sex,Child age,Maternal age,Race/ethnicity,SES,Alcohol intake,Non-fish dietary exposure to n-3 PUFAs,Smoking,Maternal anthropometrics,Child birth weight,Gestational age,Parental education,Parity	FOR ADD, ADHD, Anxiety, ASD, Depression: Family history of neurocognitive disorders	Breastfeeding status,Test quality,Cohort,Energy intake	Outcome assessment - parental report,No preregistered data analysis plan,Not all measures/analyses reported	Associations between maternal seafood consumption (total and seafood subgroups) in the 1st trimester and infant development at 14 mo were generally positive but non-significant. Results for maternal seafood consumption in the 3rd trimester were not reported. Associations between maternal seafood consumption in the 1st trimester and child development at 5y were generally positive, with a significa…
Julvez, 2016	Prospective cohort study	Infancia y Medio Ambiente (INMA)	Spain	Spanish Institute of Health Carlos III (Ministry of Economy and Competitiveness) (Infancia y Medio Ambiente (INMA) Network grants G03/176 and CB06/02/0041 and Fondo de Investigación Sanitaria (FIS) grants FIS-PI041436, FIS-PI081151, FIS-PI042018, FIS-PI09/ 02311, FIS-PI06/0867, FIS-PS09/00090, FIS-PI03/1615, FIS-PI04/1509, FIS-PI04/1112, FIS-PI04/1931, FIS-PI05/ 1079, FIS-PI05/1052, FIS-PI06/1213…	2506	< 31y: 946 (47%) ≥31y: 1,049 (53%)	0.491	Born in Spain: Yes: 1,858 (93%) No, in Latin America: 88 (5%) No, in other place: 46 (2%)	Social class, n = 1,968 Highly skilled: 815 (41%) Nonmanual: 730 (37%) Manual: 423 (22%) Education, n = 1,991 Primary school or less: 424 (21.3%) Secondary school: 829 (41.6%) University or more: 738 (37.1%)	NR	NR	Duration of breastfeeding (any), weeks, n = 1,950 ≤24wks: 1,078 (55%) >24wks: 872 (45%)	1.) large fatty fish, based on 1 item from the questionnaire (“baked or steamed larger fatty fish such as tuna, swordfish, albacore”); 2) smaller fatty fish, based on 2 items from the questionnaire (“baked or steamed smaller fatty fish such as mackerel, sardines, anchovies, salmon” and “tinned sardines/mackerel”); 3) lean fish, based on 3 items from the questionnaire (“fried fish”; “baked or stea…	FFQ (frequency categories using reference portions); at 1st trimester (10-13wks), 3rd trimester (28-32 wks)	Total seafood, Mean: 498 g/wk (~3 servings); Median: 454 g/wk; Non-consumers, n=15 (0.8%)	NR	Umbilical cord blood mercury level (N=1,541) <8.5 μg/L: 48.4%, ≥8.5 μg/L 51.6% 1st trimester serum polychlorinated biphenyls (PCB), N= 1,499 < 110.92 ng/g: 735 (49.0%) ≥110.92 ng/g: 764 (51.0%) 1st trimester serum 2,2-bis(p-chlorophenyl)-1,1-dichloroethylene (DDE), N = 1,499 <123.15 ng/g: 752 (50.2%) ≥123.15 ng/g: 747 (49.8%)	ASD	Childhood Asperger Syndrome Test (CAST)	Reduction in traits = lower score = better	ASD traits composite	5y	Maternal intake 1st Trimester, SHELLFISH: Continuous (10g/wk), B (95% CI): 0.01 (-0.01, 0.04)	Child sex,Child age,Maternal age,Race/ethnicity,SES,Alcohol intake,Non-fish dietary exposure to n-3 PUFAs,Smoking,Maternal anthropometrics,Child birth weight,Gestational age,Parental education,Parity	FOR ADD, ADHD, Anxiety, ASD, Depression: Family history of neurocognitive disorders	Breastfeeding status,Test quality,Cohort,Energy intake	Outcome assessment - parental report,No preregistered data analysis plan,Not all measures/analyses reported	Associations between maternal seafood consumption (total and seafood subgroups) in the 1st trimester and infant development at 14 mo were generally positive but non-significant. Results for maternal seafood consumption in the 3rd trimester were not reported. Associations between maternal seafood consumption in the 1st trimester and child development at 5y were generally positive, with a significa…
Julvez, 2016	Prospective cohort study	Infancia y Medio Ambiente (INMA)	Spain	Spanish Institute of Health Carlos III (Ministry of Economy and Competitiveness) (Infancia y Medio Ambiente (INMA) Network grants G03/176 and CB06/02/0041 and Fondo de Investigación Sanitaria (FIS) grants FIS-PI041436, FIS-PI081151, FIS-PI042018, FIS-PI09/ 02311, FIS-PI06/0867, FIS-PS09/00090, FIS-PI03/1615, FIS-PI04/1509, FIS-PI04/1112, FIS-PI04/1931, FIS-PI05/ 1079, FIS-PI05/1052, FIS-PI06/1213…	2506	< 31y: 946 (47%) ≥31y: 1,049 (53%)	0.491	Born in Spain: Yes: 1,858 (93%) No, in Latin America: 88 (5%) No, in other place: 46 (2%)	Social class, n = 1,968 Highly skilled: 815 (41%) Nonmanual: 730 (37%) Manual: 423 (22%) Education, n = 1,991 Primary school or less: 424 (21.3%) Secondary school: 829 (41.6%) University or more: 738 (37.1%)	NR	NR	Duration of breastfeeding (any), weeks, n = 1,950 ≤24wks: 1,078 (55%) >24wks: 872 (45%)	1.) large fatty fish, based on 1 item from the questionnaire (“baked or steamed larger fatty fish such as tuna, swordfish, albacore”); 2) smaller fatty fish, based on 2 items from the questionnaire (“baked or steamed smaller fatty fish such as mackerel, sardines, anchovies, salmon” and “tinned sardines/mackerel”); 3) lean fish, based on 3 items from the questionnaire (“fried fish”; “baked or stea…	FFQ (frequency categories using reference portions); at 1st trimester (10-13wks), 3rd trimester (28-32 wks)	Total seafood, Mean: 498 g/wk (~3 servings); Median: 454 g/wk; Non-consumers, n=15 (0.8%)	NR	Umbilical cord blood mercury level (N=1,541) <8.5 μg/L: 48.4%, ≥8.5 μg/L 51.6% 1st trimester serum polychlorinated biphenyls (PCB), N= 1,499 < 110.92 ng/g: 735 (49.0%) ≥110.92 ng/g: 764 (51.0%) 1st trimester serum 2,2-bis(p-chlorophenyl)-1,1-dichloroethylene (DDE), N = 1,499 <123.15 ng/g: 752 (50.2%) ≥123.15 ng/g: 747 (49.8%)	ASD	Childhood Asperger Syndrome Test (CAST)	Reduction in traits = lower score = better	ASD traits composite	5y	Maternal intake 1st Trimester, SMALL FATTY FISH: Categorical (quartiles), P for trend: 0.11	Child sex,Child age,Maternal age,Race/ethnicity,SES,Alcohol intake,Non-fish dietary exposure to n-3 PUFAs,Smoking,Maternal anthropometrics,Child birth weight,Gestational age,Parental education,Parity	FOR ADD, ADHD, Anxiety, ASD, Depression: Family history of neurocognitive disorders	Breastfeeding status,Test quality,Cohort,Energy intake	Outcome assessment - parental report,No preregistered data analysis plan,Not all measures/analyses reported	Associations between maternal seafood consumption (total and seafood subgroups) in the 1st trimester and infant development at 14 mo were generally positive but non-significant. Results for maternal seafood consumption in the 3rd trimester were not reported. Associations between maternal seafood consumption in the 1st trimester and child development at 5y were generally positive, with a significa…
Julvez, 2016	Prospective cohort study	Infancia y Medio Ambiente (INMA)	Spain	Spanish Institute of Health Carlos III (Ministry of Economy and Competitiveness) (Infancia y Medio Ambiente (INMA) Network grants G03/176 and CB06/02/0041 and Fondo de Investigación Sanitaria (FIS) grants FIS-PI041436, FIS-PI081151, FIS-PI042018, FIS-PI09/ 02311, FIS-PI06/0867, FIS-PS09/00090, FIS-PI03/1615, FIS-PI04/1509, FIS-PI04/1112, FIS-PI04/1931, FIS-PI05/ 1079, FIS-PI05/1052, FIS-PI06/1213…	2506	< 31y: 946 (47%) ≥31y: 1,049 (53%)	0.491	Born in Spain: Yes: 1,858 (93%) No, in Latin America: 88 (5%) No, in other place: 46 (2%)	Social class, n = 1,968 Highly skilled: 815 (41%) Nonmanual: 730 (37%) Manual: 423 (22%) Education, n = 1,991 Primary school or less: 424 (21.3%) Secondary school: 829 (41.6%) University or more: 738 (37.1%)	NR	NR	Duration of breastfeeding (any), weeks, n = 1,950 ≤24wks: 1,078 (55%) >24wks: 872 (45%)	1.) large fatty fish, based on 1 item from the questionnaire (“baked or steamed larger fatty fish such as tuna, swordfish, albacore”); 2) smaller fatty fish, based on 2 items from the questionnaire (“baked or steamed smaller fatty fish such as mackerel, sardines, anchovies, salmon” and “tinned sardines/mackerel”); 3) lean fish, based on 3 items from the questionnaire (“fried fish”; “baked or stea…	FFQ (frequency categories using reference portions); at 1st trimester (10-13wks), 3rd trimester (28-32 wks)	Total seafood, Mean: 498 g/wk (~3 servings); Median: 454 g/wk; Non-consumers, n=15 (0.8%)	NR	Umbilical cord blood mercury level (N=1,541) <8.5 μg/L: 48.4%, ≥8.5 μg/L 51.6% 1st trimester serum polychlorinated biphenyls (PCB), N= 1,499 < 110.92 ng/g: 735 (49.0%) ≥110.92 ng/g: 764 (51.0%) 1st trimester serum 2,2-bis(p-chlorophenyl)-1,1-dichloroethylene (DDE), N = 1,499 <123.15 ng/g: 752 (50.2%) ≥123.15 ng/g: 747 (49.8%)	ASD	Childhood Asperger Syndrome Test (CAST)	Reduction in traits = lower score = better	ASD traits composite	5y	Maternal intake 1st Trimester, SMALL FATTY FISH: Continuous (10g/wk), B (95% CI): -0.00 (-0.02, 0.01)	Child sex,Child age,Maternal age,Race/ethnicity,SES,Alcohol intake,Non-fish dietary exposure to n-3 PUFAs,Smoking,Maternal anthropometrics,Child birth weight,Gestational age,Parental education,Parity	FOR ADD, ADHD, Anxiety, ASD, Depression: Family history of neurocognitive disorders	Breastfeeding status,Test quality,Cohort,Energy intake	Outcome assessment - parental report,No preregistered data analysis plan,Not all measures/analyses reported	Associations between maternal seafood consumption (total and seafood subgroups) in the 1st trimester and infant development at 14 mo were generally positive but non-significant. Results for maternal seafood consumption in the 3rd trimester were not reported. Associations between maternal seafood consumption in the 1st trimester and child development at 5y were generally positive, with a significa…
Julvez, 2016	Prospective cohort study	Infancia y Medio Ambiente (INMA)	Spain	Spanish Institute of Health Carlos III (Ministry of Economy and Competitiveness) (Infancia y Medio Ambiente (INMA) Network grants G03/176 and CB06/02/0041 and Fondo de Investigación Sanitaria (FIS) grants FIS-PI041436, FIS-PI081151, FIS-PI042018, FIS-PI09/ 02311, FIS-PI06/0867, FIS-PS09/00090, FIS-PI03/1615, FIS-PI04/1509, FIS-PI04/1112, FIS-PI04/1931, FIS-PI05/ 1079, FIS-PI05/1052, FIS-PI06/1213…	2506	< 31y: 946 (47%) ≥31y: 1,049 (53%)	0.491	Born in Spain: Yes: 1,858 (93%) No, in Latin America: 88 (5%) No, in other place: 46 (2%)	Social class, n = 1,968 Highly skilled: 815 (41%) Nonmanual: 730 (37%) Manual: 423 (22%) Education, n = 1,991 Primary school or less: 424 (21.3%) Secondary school: 829 (41.6%) University or more: 738 (37.1%)	NR	NR	Duration of breastfeeding (any), weeks, n = 1,950 ≤24wks: 1,078 (55%) >24wks: 872 (45%)	1.) large fatty fish, based on 1 item from the questionnaire (“baked or steamed larger fatty fish such as tuna, swordfish, albacore”); 2) smaller fatty fish, based on 2 items from the questionnaire (“baked or steamed smaller fatty fish such as mackerel, sardines, anchovies, salmon” and “tinned sardines/mackerel”); 3) lean fish, based on 3 items from the questionnaire (“fried fish”; “baked or stea…	FFQ (frequency categories using reference portions); at 1st trimester (10-13wks), 3rd trimester (28-32 wks)	Total seafood, Mean: 498 g/wk (~3 servings); Median: 454 g/wk; Non-consumers, n=15 (0.8%)	NR	Umbilical cord blood mercury level (N=1,541) <8.5 μg/L: 48.4%, ≥8.5 μg/L 51.6% 1st trimester serum polychlorinated biphenyls (PCB), N= 1,499 < 110.92 ng/g: 735 (49.0%) ≥110.92 ng/g: 764 (51.0%) 1st trimester serum 2,2-bis(p-chlorophenyl)-1,1-dichloroethylene (DDE), N = 1,499 <123.15 ng/g: 752 (50.2%) ≥123.15 ng/g: 747 (49.8%)	ASD	Childhood Asperger Syndrome Test (CAST)	Reduction in traits = lower score = better	ASD traits composite	5y	Maternal intake 3rd Trimester: NR	Child sex,Child age,Maternal age,Race/ethnicity,SES,Alcohol intake,Non-fish dietary exposure to n-3 PUFAs,Smoking,Maternal anthropometrics,Child birth weight,Gestational age,Parental education,Parity	FOR ADD, ADHD, Anxiety, ASD, Depression: Family history of neurocognitive disorders	Breastfeeding status,Test quality,Cohort,Energy intake	Outcome assessment - parental report,No preregistered data analysis plan,Not all measures/analyses reported	Associations between maternal seafood consumption (total and seafood subgroups) in the 1st trimester and infant development at 14 mo were generally positive but non-significant. Results for maternal seafood consumption in the 3rd trimester were not reported. Associations between maternal seafood consumption in the 1st trimester and child development at 5y were generally positive, with a significa…
Vecchione, 2020	Prospective cohort study	Early Autism Risk Longitudinal Investigation (EARLI) and the Health Outcomes and Measures of the Environment (HOME) Study	United States of America (USA)	National Institute of Health (NIH), the National Institute of Environmental Health Sciences, the National Institute of Mental Health, the National Institute of Child Health and Human Development, the National Institute of Neurologic Disease and Stroke, and Autism Speaks.	638	Mean (SD): 31.0 (5.8)y	52.1%	Ethnicity: Hispanic/Latino: 8.2% Not Hispanic/Latino: 91.8% Race: White: 64.8% Black/African American: 22.8% Asian and Pacific Islander: 5.6% Multiple/other race: 5.6%	Household income: $0–50,000: 38.5% $50,001–100,000: 36.2% ≥$100,001: 24.6% Maternal education level: High school diploma or less: 19.3% Some college: 27.9% Bachelor’s degree: 30.1% Graduate degree: 22.8%	Pre-pregnancy BMI, mean (SD): 27.2 (7.1)	NR	Ever breastfed: Yes: 74.4% No: 20.9%	Early pregnancy intake & Late pregnancy intake: no, low (<1/wk, ≥1/mo), medium (1-6/wk), high (≥1/d) Total pregnancy intake: Low (consistently none or low), High (consistently med or high), Inconsistent (low to high), Inconsistent (high to low) Salmon, Fatty fish, Shellfish, Fried fish	EARLI: FFQ, validated; types and frequency not amount; collected at ~20wk & 36wk gestation HOME: interview; types and frequency not amount; collected at ~20wk & 36wk gestation	Fish intake in early pregnancy: None: 20.0% Low (< 1 ×/wk): 56.7% Medium (1–6 ×/wk): 22.6% High (daily or more): 0.7% Fish intake in late pregnancy: None: 20.7% Low (< 1 ×/wk): 58.9% Medium (1–6 ×/wk): 20.4% High (daily or more): 0% Total pregnancy intake: Low (consistently none or low): 69.7% High (consistently medium or high): 13.2% Inconsistent intake (low to high): 6.8% Inconsistent intake (h…	NR	NR	ASD	Social Responsiveness Scale (SRS)	ASD-related traits; both cohorts; administered by NR; Higher scores = greater ASD traits, poorer social communication	ASD traits composite	EARLI: 3y HOME: 4y (68%), 5y (21%), 8y (11%)	Association between maternal fish intake and child ASD-related traits Early pregnancy intake, B (95% CI) No intake: Ref Low intake: − 1.06 (− 6.72, 4.59) High intake: 0.49 (− 6.03, 7.02)	Child sex,Child age,Maternal age,Race/ethnicity,SES,Maternal anthropometrics,Parental education,Parity	Alcohol intake,Non-fish dietary exposure to n-3 PUFAs,Smoking,Child birth weight,Gestational age	Prenatal vitamin use	Several key confounders not accounted for,Outcome assessment - parental report,Did not account for maternal mercury exposure	Associations between maternal fish intake during pregnancy and child ASD and cognitive development were largely non-significant. Salmon intake during pregnancy was associated with lower cognitive development at 3y.
Vecchione, 2020	Prospective cohort study	Early Autism Risk Longitudinal Investigation (EARLI) and the Health Outcomes and Measures of the Environment (HOME) Study	United States of America (USA)	National Institute of Health (NIH), the National Institute of Environmental Health Sciences, the National Institute of Mental Health, the National Institute of Child Health and Human Development, the National Institute of Neurologic Disease and Stroke, and Autism Speaks.	638	Mean (SD): 31.0 (5.8)y	52.1%	Ethnicity: Hispanic/Latino: 8.2% Not Hispanic/Latino: 91.8% Race: White: 64.8% Black/African American: 22.8% Asian and Pacific Islander: 5.6% Multiple/other race: 5.6%	Household income: $0–50,000: 38.5% $50,001–100,000: 36.2% ≥$100,001: 24.6% Maternal education level: High school diploma or less: 19.3% Some college: 27.9% Bachelor’s degree: 30.1% Graduate degree: 22.8%	Pre-pregnancy BMI, mean (SD): 27.2 (7.1)	NR	Ever breastfed: Yes: 74.4% No: 20.9%	Early pregnancy intake & Late pregnancy intake: no, low (<1/wk, ≥1/mo), medium (1-6/wk), high (≥1/d) Total pregnancy intake: Low (consistently none or low), High (consistently med or high), Inconsistent (low to high), Inconsistent (high to low) Salmon, Fatty fish, Shellfish, Fried fish	EARLI: FFQ, validated; types and frequency not amount; collected at ~20wk & 36wk gestation HOME: interview; types and frequency not amount; collected at ~20wk & 36wk gestation	Fish intake in early pregnancy: None: 20.0% Low (< 1 ×/wk): 56.7% Medium (1–6 ×/wk): 22.6% High (daily or more): 0.7% Fish intake in late pregnancy: None: 20.7% Low (< 1 ×/wk): 58.9% Medium (1–6 ×/wk): 20.4% High (daily or more): 0% Total pregnancy intake: Low (consistently none or low): 69.7% High (consistently medium or high): 13.2% Inconsistent intake (low to high): 6.8% Inconsistent intake (h…	NR	NR	ASD	Social Responsiveness Scale (SRS)	ASD-related traits; both cohorts; administered by NR; Higher scores = greater ASD traits, poorer social communication	ASD traits composite	EARLI: 3y HOME: 4y (68%), 5y (21%), 8y (11%)	Association between maternal fish intake and child ASD-related traits Early pregnancy intake by fish type, B (95% CI) Fatty fish: 0.23 (− 3.73, 4.90)	Child sex,Child age,Maternal age,Race/ethnicity,SES,Maternal anthropometrics,Parental education,Parity	Alcohol intake,Non-fish dietary exposure to n-3 PUFAs,Smoking,Child birth weight,Gestational age	Prenatal vitamin use	Several key confounders not accounted for,Outcome assessment - parental report,Did not account for maternal mercury exposure	Associations between maternal fish intake during pregnancy and child ASD and cognitive development were largely non-significant. Salmon intake during pregnancy was associated with lower cognitive development at 3y.
Vecchione, 2020	Prospective cohort study	Early Autism Risk Longitudinal Investigation (EARLI) and the Health Outcomes and Measures of the Environment (HOME) Study	United States of America (USA)	National Institute of Health (NIH), the National Institute of Environmental Health Sciences, the National Institute of Mental Health, the National Institute of Child Health and Human Development, the National Institute of Neurologic Disease and Stroke, and Autism Speaks.	638	Mean (SD): 31.0 (5.8)y	52.1%	Ethnicity: Hispanic/Latino: 8.2% Not Hispanic/Latino: 91.8% Race: White: 64.8% Black/African American: 22.8% Asian and Pacific Islander: 5.6% Multiple/other race: 5.6%	Household income: $0–50,000: 38.5% $50,001–100,000: 36.2% ≥$100,001: 24.6% Maternal education level: High school diploma or less: 19.3% Some college: 27.9% Bachelor’s degree: 30.1% Graduate degree: 22.8%	Pre-pregnancy BMI, mean (SD): 27.2 (7.1)	NR	Ever breastfed: Yes: 74.4% No: 20.9%	Early pregnancy intake & Late pregnancy intake: no, low (<1/wk, ≥1/mo), medium (1-6/wk), high (≥1/d) Total pregnancy intake: Low (consistently none or low), High (consistently med or high), Inconsistent (low to high), Inconsistent (high to low) Salmon, Fatty fish, Shellfish, Fried fish	EARLI: FFQ, validated; types and frequency not amount; collected at ~20wk & 36wk gestation HOME: interview; types and frequency not amount; collected at ~20wk & 36wk gestation	Fish intake in early pregnancy: None: 20.0% Low (< 1 ×/wk): 56.7% Medium (1–6 ×/wk): 22.6% High (daily or more): 0.7% Fish intake in late pregnancy: None: 20.7% Low (< 1 ×/wk): 58.9% Medium (1–6 ×/wk): 20.4% High (daily or more): 0% Total pregnancy intake: Low (consistently none or low): 69.7% High (consistently medium or high): 13.2% Inconsistent intake (low to high): 6.8% Inconsistent intake (h…	NR	NR	ASD	Social Responsiveness Scale (SRS)	ASD-related traits; both cohorts; administered by NR; Higher scores = greater ASD traits, poorer social communication	ASD traits composite	EARLI: 3y HOME: 4y (68%), 5y (21%), 8y (11%)	Association between maternal fish intake and child ASD-related traits Early pregnancy intake by fish type, B (95% CI) Fried fish (EARLI Only): 3.40 (− 6.76, 13.56)	Child sex,Child age,Maternal age,Race/ethnicity,SES,Maternal anthropometrics,Parental education,Parity	Alcohol intake,Non-fish dietary exposure to n-3 PUFAs,Smoking,Child birth weight,Gestational age	Prenatal vitamin use	Several key confounders not accounted for,Outcome assessment - parental report,Did not account for maternal mercury exposure	Associations between maternal fish intake during pregnancy and child ASD and cognitive development were largely non-significant. Salmon intake during pregnancy was associated with lower cognitive development at 3y.
Vecchione, 2020	Prospective cohort study	Early Autism Risk Longitudinal Investigation (EARLI) and the Health Outcomes and Measures of the Environment (HOME) Study	United States of America (USA)	National Institute of Health (NIH), the National Institute of Environmental Health Sciences, the National Institute of Mental Health, the National Institute of Child Health and Human Development, the National Institute of Neurologic Disease and Stroke, and Autism Speaks.	638	Mean (SD): 31.0 (5.8)y	52.1%	Ethnicity: Hispanic/Latino: 8.2% Not Hispanic/Latino: 91.8% Race: White: 64.8% Black/African American: 22.8% Asian and Pacific Islander: 5.6% Multiple/other race: 5.6%	Household income: $0–50,000: 38.5% $50,001–100,000: 36.2% ≥$100,001: 24.6% Maternal education level: High school diploma or less: 19.3% Some college: 27.9% Bachelor’s degree: 30.1% Graduate degree: 22.8%	Pre-pregnancy BMI, mean (SD): 27.2 (7.1)	NR	Ever breastfed: Yes: 74.4% No: 20.9%	Early pregnancy intake & Late pregnancy intake: no, low (<1/wk, ≥1/mo), medium (1-6/wk), high (≥1/d) Total pregnancy intake: Low (consistently none or low), High (consistently med or high), Inconsistent (low to high), Inconsistent (high to low) Salmon, Fatty fish, Shellfish, Fried fish	EARLI: FFQ, validated; types and frequency not amount; collected at ~20wk & 36wk gestation HOME: interview; types and frequency not amount; collected at ~20wk & 36wk gestation	Fish intake in early pregnancy: None: 20.0% Low (< 1 ×/wk): 56.7% Medium (1–6 ×/wk): 22.6% High (daily or more): 0.7% Fish intake in late pregnancy: None: 20.7% Low (< 1 ×/wk): 58.9% Medium (1–6 ×/wk): 20.4% High (daily or more): 0% Total pregnancy intake: Low (consistently none or low): 69.7% High (consistently medium or high): 13.2% Inconsistent intake (low to high): 6.8% Inconsistent intake (h…	NR	NR	ASD	Social Responsiveness Scale (SRS)	ASD-related traits; both cohorts; administered by NR; Higher scores = greater ASD traits, poorer social communication	ASD traits composite	EARLI: 3y HOME: 4y (68%), 5y (21%), 8y (11%)	Association between maternal fish intake and child ASD-related traits Early pregnancy intake by fish type, B (95% CI) Shellfish: 0.75 (− 3.61, 5.11)	Child sex,Child age,Maternal age,Race/ethnicity,SES,Maternal anthropometrics,Parental education,Parity	Alcohol intake,Non-fish dietary exposure to n-3 PUFAs,Smoking,Child birth weight,Gestational age	Prenatal vitamin use	Several key confounders not accounted for,Outcome assessment - parental report,Did not account for maternal mercury exposure	Associations between maternal fish intake during pregnancy and child ASD and cognitive development were largely non-significant. Salmon intake during pregnancy was associated with lower cognitive development at 3y.
Vecchione, 2020	Prospective cohort study	Early Autism Risk Longitudinal Investigation (EARLI) and the Health Outcomes and Measures of the Environment (HOME) Study	United States of America (USA)	National Institute of Health (NIH), the National Institute of Environmental Health Sciences, the National Institute of Mental Health, the National Institute of Child Health and Human Development, the National Institute of Neurologic Disease and Stroke, and Autism Speaks.	638	Mean (SD): 31.0 (5.8)y	52.1%	Ethnicity: Hispanic/Latino: 8.2% Not Hispanic/Latino: 91.8% Race: White: 64.8% Black/African American: 22.8% Asian and Pacific Islander: 5.6% Multiple/other race: 5.6%	Household income: $0–50,000: 38.5% $50,001–100,000: 36.2% ≥$100,001: 24.6% Maternal education level: High school diploma or less: 19.3% Some college: 27.9% Bachelor’s degree: 30.1% Graduate degree: 22.8%	Pre-pregnancy BMI, mean (SD): 27.2 (7.1)	NR	Ever breastfed: Yes: 74.4% No: 20.9%	Early pregnancy intake & Late pregnancy intake: no, low (<1/wk, ≥1/mo), medium (1-6/wk), high (≥1/d) Total pregnancy intake: Low (consistently none or low), High (consistently med or high), Inconsistent (low to high), Inconsistent (high to low) Salmon, Fatty fish, Shellfish, Fried fish	EARLI: FFQ, validated; types and frequency not amount; collected at ~20wk & 36wk gestation HOME: interview; types and frequency not amount; collected at ~20wk & 36wk gestation	Fish intake in early pregnancy: None: 20.0% Low (< 1 ×/wk): 56.7% Medium (1–6 ×/wk): 22.6% High (daily or more): 0.7% Fish intake in late pregnancy: None: 20.7% Low (< 1 ×/wk): 58.9% Medium (1–6 ×/wk): 20.4% High (daily or more): 0% Total pregnancy intake: Low (consistently none or low): 69.7% High (consistently medium or high): 13.2% Inconsistent intake (low to high): 6.8% Inconsistent intake (h…	NR	NR	ASD	Social Responsiveness Scale (SRS)	ASD-related traits; both cohorts; administered by NR; Higher scores = greater ASD traits, poorer social communication	ASD traits composite	EARLI: 3y HOME: 4y (68%), 5y (21%), 8y (11%)	Association between maternal fish intake and child ASD-related traits Consistency of intake across pregnancy, B (95% CI) Low intake: Ref Inconsistent: low then high: 9.44 (1.03, 17.86) Inconsistent: high then low: 6.78 (− 0.29, 13.84) High intake: 0.70 (− 5.96, 7.36)	Child sex,Child age,Maternal age,Race/ethnicity,SES,Maternal anthropometrics,Parental education,Parity	Alcohol intake,Non-fish dietary exposure to n-3 PUFAs,Smoking,Child birth weight,Gestational age	Prenatal vitamin use	Several key confounders not accounted for,Outcome assessment - parental report,Did not account for maternal mercury exposure	Associations between maternal fish intake during pregnancy and child ASD and cognitive development were largely non-significant. Salmon intake during pregnancy was associated with lower cognitive development at 3y.
Vecchione, 2020	Prospective cohort study	Early Autism Risk Longitudinal Investigation (EARLI) and the Health Outcomes and Measures of the Environment (HOME) Study	United States of America (USA)	National Institute of Health (NIH), the National Institute of Environmental Health Sciences, the National Institute of Mental Health, the National Institute of Child Health and Human Development, the National Institute of Neurologic Disease and Stroke, and Autism Speaks.	638	Mean (SD): 31.0 (5.8)y	52.1%	Ethnicity: Hispanic/Latino: 8.2% Not Hispanic/Latino: 91.8% Race: White: 64.8% Black/African American: 22.8% Asian and Pacific Islander: 5.6% Multiple/other race: 5.6%	Household income: $0–50,000: 38.5% $50,001–100,000: 36.2% ≥$100,001: 24.6% Maternal education level: High school diploma or less: 19.3% Some college: 27.9% Bachelor’s degree: 30.1% Graduate degree: 22.8%	Pre-pregnancy BMI, mean (SD): 27.2 (7.1)	NR	Ever breastfed: Yes: 74.4% No: 20.9%	Early pregnancy intake & Late pregnancy intake: no, low (<1/wk, ≥1/mo), medium (1-6/wk), high (≥1/d) Total pregnancy intake: Low (consistently none or low), High (consistently med or high), Inconsistent (low to high), Inconsistent (high to low) Salmon, Fatty fish, Shellfish, Fried fish	EARLI: FFQ, validated; types and frequency not amount; collected at ~20wk & 36wk gestation HOME: interview; types and frequency not amount; collected at ~20wk & 36wk gestation	Fish intake in early pregnancy: None: 20.0% Low (< 1 ×/wk): 56.7% Medium (1–6 ×/wk): 22.6% High (daily or more): 0.7% Fish intake in late pregnancy: None: 20.7% Low (< 1 ×/wk): 58.9% Medium (1–6 ×/wk): 20.4% High (daily or more): 0% Total pregnancy intake: Low (consistently none or low): 69.7% High (consistently medium or high): 13.2% Inconsistent intake (low to high): 6.8% Inconsistent intake (h…	NR	NR	ASD	Social Responsiveness Scale (SRS)	ASD-related traits; both cohorts; administered by NR; Higher scores = greater ASD traits, poorer social communication	ASD traits composite	EARLI: 3y HOME: 4y (68%), 5y (21%), 8y (11%)	Association between maternal fish intake and child ASD-related traits Late pregnancy intake by fish type, B (95% CI) Fatty fish: 1.58 (− 3.77, 6.93)	Child sex,Child age,Maternal age,Race/ethnicity,SES,Maternal anthropometrics,Parental education,Parity	Alcohol intake,Non-fish dietary exposure to n-3 PUFAs,Smoking,Child birth weight,Gestational age	Prenatal vitamin use	Several key confounders not accounted for,Outcome assessment - parental report,Did not account for maternal mercury exposure	Associations between maternal fish intake during pregnancy and child ASD and cognitive development were largely non-significant. Salmon intake during pregnancy was associated with lower cognitive development at 3y.
Vecchione, 2020	Prospective cohort study	Early Autism Risk Longitudinal Investigation (EARLI) and the Health Outcomes and Measures of the Environment (HOME) Study	United States of America (USA)	National Institute of Health (NIH), the National Institute of Environmental Health Sciences, the National Institute of Mental Health, the National Institute of Child Health and Human Development, the National Institute of Neurologic Disease and Stroke, and Autism Speaks.	638	Mean (SD): 31.0 (5.8)y	52.1%	Ethnicity: Hispanic/Latino: 8.2% Not Hispanic/Latino: 91.8% Race: White: 64.8% Black/African American: 22.8% Asian and Pacific Islander: 5.6% Multiple/other race: 5.6%	Household income: $0–50,000: 38.5% $50,001–100,000: 36.2% ≥$100,001: 24.6% Maternal education level: High school diploma or less: 19.3% Some college: 27.9% Bachelor’s degree: 30.1% Graduate degree: 22.8%	Pre-pregnancy BMI, mean (SD): 27.2 (7.1)	NR	Ever breastfed: Yes: 74.4% No: 20.9%	Early pregnancy intake & Late pregnancy intake: no, low (<1/wk, ≥1/mo), medium (1-6/wk), high (≥1/d) Total pregnancy intake: Low (consistently none or low), High (consistently med or high), Inconsistent (low to high), Inconsistent (high to low) Salmon, Fatty fish, Shellfish, Fried fish	EARLI: FFQ, validated; types and frequency not amount; collected at ~20wk & 36wk gestation HOME: interview; types and frequency not amount; collected at ~20wk & 36wk gestation	Fish intake in early pregnancy: None: 20.0% Low (< 1 ×/wk): 56.7% Medium (1–6 ×/wk): 22.6% High (daily or more): 0.7% Fish intake in late pregnancy: None: 20.7% Low (< 1 ×/wk): 58.9% Medium (1–6 ×/wk): 20.4% High (daily or more): 0% Total pregnancy intake: Low (consistently none or low): 69.7% High (consistently medium or high): 13.2% Inconsistent intake (low to high): 6.8% Inconsistent intake (h…	NR	NR	ASD	Social Responsiveness Scale (SRS)	ASD-related traits; both cohorts; administered by NR; Higher scores = greater ASD traits, poorer social communication	ASD traits composite	EARLI: 3y HOME: 4y (68%), 5y (21%), 8y (11%)	Association between maternal fish intake and child ASD-related traits Late pregnancy intake by fish type, B (95% CI) Fried fish (EARLI Only): 0.52 (− 13.63, 14.67)	Child sex,Child age,Maternal age,Race/ethnicity,SES,Maternal anthropometrics,Parental education,Parity	Alcohol intake,Non-fish dietary exposure to n-3 PUFAs,Smoking,Child birth weight,Gestational age	Prenatal vitamin use	Several key confounders not accounted for,Outcome assessment - parental report,Did not account for maternal mercury exposure	Associations between maternal fish intake during pregnancy and child ASD and cognitive development were largely non-significant. Salmon intake during pregnancy was associated with lower cognitive development at 3y.
Vecchione, 2020	Prospective cohort study	Early Autism Risk Longitudinal Investigation (EARLI) and the Health Outcomes and Measures of the Environment (HOME) Study	United States of America (USA)	National Institute of Health (NIH), the National Institute of Environmental Health Sciences, the National Institute of Mental Health, the National Institute of Child Health and Human Development, the National Institute of Neurologic Disease and Stroke, and Autism Speaks.	638	Mean (SD): 31.0 (5.8)y	52.1%	Ethnicity: Hispanic/Latino: 8.2% Not Hispanic/Latino: 91.8% Race: White: 64.8% Black/African American: 22.8% Asian and Pacific Islander: 5.6% Multiple/other race: 5.6%	Household income: $0–50,000: 38.5% $50,001–100,000: 36.2% ≥$100,001: 24.6% Maternal education level: High school diploma or less: 19.3% Some college: 27.9% Bachelor’s degree: 30.1% Graduate degree: 22.8%	Pre-pregnancy BMI, mean (SD): 27.2 (7.1)	NR	Ever breastfed: Yes: 74.4% No: 20.9%	Early pregnancy intake & Late pregnancy intake: no, low (<1/wk, ≥1/mo), medium (1-6/wk), high (≥1/d) Total pregnancy intake: Low (consistently none or low), High (consistently med or high), Inconsistent (low to high), Inconsistent (high to low) Salmon, Fatty fish, Shellfish, Fried fish	EARLI: FFQ, validated; types and frequency not amount; collected at ~20wk & 36wk gestation HOME: interview; types and frequency not amount; collected at ~20wk & 36wk gestation	Fish intake in early pregnancy: None: 20.0% Low (< 1 ×/wk): 56.7% Medium (1–6 ×/wk): 22.6% High (daily or more): 0.7% Fish intake in late pregnancy: None: 20.7% Low (< 1 ×/wk): 58.9% Medium (1–6 ×/wk): 20.4% High (daily or more): 0% Total pregnancy intake: Low (consistently none or low): 69.7% High (consistently medium or high): 13.2% Inconsistent intake (low to high): 6.8% Inconsistent intake (h…	NR	NR	ASD	Social Responsiveness Scale (SRS)	ASD-related traits; both cohorts; administered by NR; Higher scores = greater ASD traits, poorer social communication	ASD traits composite	EARLI: 3y HOME: 4y (68%), 5y (21%), 8y (11%)	Association between maternal fish intake and child ASD-related traits Late pregnancy intake by fish type, B (95% CI) Shellfish: 4.50 (− 1.02, 10.02)	Child sex,Child age,Maternal age,Race/ethnicity,SES,Maternal anthropometrics,Parental education,Parity	Alcohol intake,Non-fish dietary exposure to n-3 PUFAs,Smoking,Child birth weight,Gestational age	Prenatal vitamin use	Several key confounders not accounted for,Outcome assessment - parental report,Did not account for maternal mercury exposure	Associations between maternal fish intake during pregnancy and child ASD and cognitive development were largely non-significant. Salmon intake during pregnancy was associated with lower cognitive development at 3y.
Vecchione, 2020	Prospective cohort study	Early Autism Risk Longitudinal Investigation (EARLI) and the Health Outcomes and Measures of the Environment (HOME) Study	United States of America (USA)	National Institute of Health (NIH), the National Institute of Environmental Health Sciences, the National Institute of Mental Health, the National Institute of Child Health and Human Development, the National Institute of Neurologic Disease and Stroke, and Autism Speaks.	638	Mean (SD): 31.0 (5.8)y	52.1%	Ethnicity: Hispanic/Latino: 8.2% Not Hispanic/Latino: 91.8% Race: White: 64.8% Black/African American: 22.8% Asian and Pacific Islander: 5.6% Multiple/other race: 5.6%	Household income: $0–50,000: 38.5% $50,001–100,000: 36.2% ≥$100,001: 24.6% Maternal education level: High school diploma or less: 19.3% Some college: 27.9% Bachelor’s degree: 30.1% Graduate degree: 22.8%	Pre-pregnancy BMI, mean (SD): 27.2 (7.1)	NR	Ever breastfed: Yes: 74.4% No: 20.9%	Early pregnancy intake & Late pregnancy intake: no, low (<1/wk, ≥1/mo), medium (1-6/wk), high (≥1/d) Total pregnancy intake: Low (consistently none or low), High (consistently med or high), Inconsistent (low to high), Inconsistent (high to low) Salmon, Fatty fish, Shellfish, Fried fish	EARLI: FFQ, validated; types and frequency not amount; collected at ~20wk & 36wk gestation HOME: interview; types and frequency not amount; collected at ~20wk & 36wk gestation	Fish intake in early pregnancy: None: 20.0% Low (< 1 ×/wk): 56.7% Medium (1–6 ×/wk): 22.6% High (daily or more): 0.7% Fish intake in late pregnancy: None: 20.7% Low (< 1 ×/wk): 58.9% Medium (1–6 ×/wk): 20.4% High (daily or more): 0% Total pregnancy intake: Low (consistently none or low): 69.7% High (consistently medium or high): 13.2% Inconsistent intake (low to high): 6.8% Inconsistent intake (h…	NR	NR	ASD	Social Responsiveness Scale (SRS)	ASD-related traits; both cohorts; administered by NR; Higher scores = greater ASD traits, poorer social communication	ASD traits composite	EARLI: 3y HOME: 4y (68%), 5y (21%), 8y (11%)	Association between maternal fish intake and child ASD-related traits Late pregnancy intake, B (95% CI) No intake: Ref Low intake: 0.71 (− 5.37, 6.79) High intake: 5.60 (− 1.76, 12.97)	Child sex,Child age,Maternal age,Race/ethnicity,SES,Maternal anthropometrics,Parental education,Parity	Alcohol intake,Non-fish dietary exposure to n-3 PUFAs,Smoking,Child birth weight,Gestational age	Prenatal vitamin use	Several key confounders not accounted for,Outcome assessment - parental report,Did not account for maternal mercury exposure	Associations between maternal fish intake during pregnancy and child ASD and cognitive development were largely non-significant. Salmon intake during pregnancy was associated with lower cognitive development at 3y.
Vecchione, 2020	Prospective cohort study	Early Autism Risk Longitudinal Investigation (EARLI) and the Health Outcomes and Measures of the Environment (HOME) Study	United States of America (USA)	National Institute of Health (NIH), the National Institute of Environmental Health Sciences, the National Institute of Mental Health, the National Institute of Child Health and Human Development, the National Institute of Neurologic Disease and Stroke, and Autism Speaks.	638	Mean (SD): 31.0 (5.8)y	52.1%	Ethnicity: Hispanic/Latino: 8.2% Not Hispanic/Latino: 91.8% Race: White: 64.8% Black/African American: 22.8% Asian and Pacific Islander: 5.6% Multiple/other race: 5.6%	Household income: $0–50,000: 38.5% $50,001–100,000: 36.2% ≥$100,001: 24.6% Maternal education level: High school diploma or less: 19.3% Some college: 27.9% Bachelor’s degree: 30.1% Graduate degree: 22.8%	Pre-pregnancy BMI, mean (SD): 27.2 (7.1)	NR	Ever breastfed: Yes: 74.4% No: 20.9%	Early pregnancy intake & Late pregnancy intake: no, low (<1/wk, ≥1/mo), medium (1-6/wk), high (≥1/d) Total pregnancy intake: Low (consistently none or low), High (consistently med or high), Inconsistent (low to high), Inconsistent (high to low) Salmon, Fatty fish, Shellfish, Fried fish	EARLI: FFQ, validated; types and frequency not amount; collected at ~20wk & 36wk gestation HOME: interview; types and frequency not amount; collected at ~20wk & 36wk gestation	Fish intake in early pregnancy: None: 20.0% Low (< 1 ×/wk): 56.7% Medium (1–6 ×/wk): 22.6% High (daily or more): 0.7% Fish intake in late pregnancy: None: 20.7% Low (< 1 ×/wk): 58.9% Medium (1–6 ×/wk): 20.4% High (daily or more): 0% Total pregnancy intake: Low (consistently none or low): 69.7% High (consistently medium or high): 13.2% Inconsistent intake (low to high): 6.8% Inconsistent intake (h…	NR	NR	ASD	Social Responsiveness Scale (SRS)	ASD-related traits; both cohorts; administered by NR; Higher scores = greater ASD traits, poorer social communication	ASD traits composite	EARLI: 3y HOME: 4y (68%), 5y (21%), 8y (11%)	Association between maternal fish intake and child ASD-related traits Total pregnancy intake by fish type, B (95% CI) Fried fish (EARLI Only): 3.52 (− 5.91, 12.95)	Child sex,Child age,Maternal age,Race/ethnicity,SES,Maternal anthropometrics,Parental education,Parity	Alcohol intake,Non-fish dietary exposure to n-3 PUFAs,Smoking,Child birth weight,Gestational age	Prenatal vitamin use	Several key confounders not accounted for,Outcome assessment - parental report,Did not account for maternal mercury exposure	Associations between maternal fish intake during pregnancy and child ASD and cognitive development were largely non-significant. Salmon intake during pregnancy was associated with lower cognitive development at 3y.
Vecchione, 2020	Prospective cohort study	Early Autism Risk Longitudinal Investigation (EARLI) and the Health Outcomes and Measures of the Environment (HOME) Study	United States of America (USA)	National Institute of Health (NIH), the National Institute of Environmental Health Sciences, the National Institute of Mental Health, the National Institute of Child Health and Human Development, the National Institute of Neurologic Disease and Stroke, and Autism Speaks.	638	Mean (SD): 31.0 (5.8)y	52.1%	Ethnicity: Hispanic/Latino: 8.2% Not Hispanic/Latino: 91.8% Race: White: 64.8% Black/African American: 22.8% Asian and Pacific Islander: 5.6% Multiple/other race: 5.6%	Household income: $0–50,000: 38.5% $50,001–100,000: 36.2% ≥$100,001: 24.6% Maternal education level: High school diploma or less: 19.3% Some college: 27.9% Bachelor’s degree: 30.1% Graduate degree: 22.8%	Pre-pregnancy BMI, mean (SD): 27.2 (7.1)	NR	Ever breastfed: Yes: 74.4% No: 20.9%	Early pregnancy intake & Late pregnancy intake: no, low (<1/wk, ≥1/mo), medium (1-6/wk), high (≥1/d) Total pregnancy intake: Low (consistently none or low), High (consistently med or high), Inconsistent (low to high), Inconsistent (high to low) Salmon, Fatty fish, Shellfish, Fried fish	EARLI: FFQ, validated; types and frequency not amount; collected at ~20wk & 36wk gestation HOME: interview; types and frequency not amount; collected at ~20wk & 36wk gestation	Fish intake in early pregnancy: None: 20.0% Low (< 1 ×/wk): 56.7% Medium (1–6 ×/wk): 22.6% High (daily or more): 0.7% Fish intake in late pregnancy: None: 20.7% Low (< 1 ×/wk): 58.9% Medium (1–6 ×/wk): 20.4% High (daily or more): 0% Total pregnancy intake: Low (consistently none or low): 69.7% High (consistently medium or high): 13.2% Inconsistent intake (low to high): 6.8% Inconsistent intake (h…	NR	NR	ASD	Social Responsiveness Scale (SRS)	ASD-related traits; both cohorts; administered by NR; Higher scores = greater ASD traits, poorer social communication	ASD traits composite	EARLI: 3y HOME: 4y (68%), 5y (21%), 8y (11%)	Association between maternal fish intake and child ASD-related traits Total pregnancy intake by fish type, B (95% CI) Shellfish: 4.05 (− 0.56, 8.67)	Child sex,Child age,Maternal age,Race/ethnicity,SES,Maternal anthropometrics,Parental education,Parity	Alcohol intake,Non-fish dietary exposure to n-3 PUFAs,Smoking,Child birth weight,Gestational age	Prenatal vitamin use	Several key confounders not accounted for,Outcome assessment - parental report,Did not account for maternal mercury exposure	Associations between maternal fish intake during pregnancy and child ASD and cognitive development were largely non-significant. Salmon intake during pregnancy was associated with lower cognitive development at 3y.
Vecchione, 2020	Prospective cohort study	Early Autism Risk Longitudinal Investigation (EARLI) and the Health Outcomes and Measures of the Environment (HOME) Study	United States of America (USA)	National Institute of Health (NIH), the National Institute of Environmental Health Sciences, the National Institute of Mental Health, the National Institute of Child Health and Human Development, the National Institute of Neurologic Disease and Stroke, and Autism Speaks.	638	Mean (SD): 31.0 (5.8)y	52.1%	Ethnicity: Hispanic/Latino: 8.2% Not Hispanic/Latino: 91.8% Race: White: 64.8% Black/African American: 22.8% Asian and Pacific Islander: 5.6% Multiple/other race: 5.6%	Household income: $0–50,000: 38.5% $50,001–100,000: 36.2% ≥$100,001: 24.6% Maternal education level: High school diploma or less: 19.3% Some college: 27.9% Bachelor’s degree: 30.1% Graduate degree: 22.8%	Pre-pregnancy BMI, mean (SD): 27.2 (7.1)	NR	Ever breastfed: Yes: 74.4% No: 20.9%	Early pregnancy intake & Late pregnancy intake: no, low (<1/wk, ≥1/mo), medium (1-6/wk), high (≥1/d) Total pregnancy intake: Low (consistently none or low), High (consistently med or high), Inconsistent (low to high), Inconsistent (high to low) Salmon, Fatty fish, Shellfish, Fried fish	EARLI: FFQ, validated; types and frequency not amount; collected at ~20wk & 36wk gestation HOME: interview; types and frequency not amount; collected at ~20wk & 36wk gestation	Fish intake in early pregnancy: None: 20.0% Low (< 1 ×/wk): 56.7% Medium (1–6 ×/wk): 22.6% High (daily or more): 0.7% Fish intake in late pregnancy: None: 20.7% Low (< 1 ×/wk): 58.9% Medium (1–6 ×/wk): 20.4% High (daily or more): 0% Total pregnancy intake: Low (consistently none or low): 69.7% High (consistently medium or high): 13.2% Inconsistent intake (low to high): 6.8% Inconsistent intake (h…	NR	NR	ASD	Social Responsiveness Scale (SRS)	ASD-related traits; both cohorts; administered by NR; Higher scores = greater ASD traits, poorer social communication	ASD traits composite	EARLI: 3y HOME: 4y (68%), 5y (21%), 8y (11%)	Association between maternal fish intake and child ASD-related traits Total pregnancy intake, B (95% CI) Low intake: Ref Inconsistent intake: 7.85 (2.16, 13.54) High intake: 0.68 (− 5.97, 7.34)	Child sex,Child age,Maternal age,Race/ethnicity,SES,Maternal anthropometrics,Parental education,Parity	Alcohol intake,Non-fish dietary exposure to n-3 PUFAs,Smoking,Child birth weight,Gestational age	Prenatal vitamin use	Several key confounders not accounted for,Outcome assessment - parental report,Did not account for maternal mercury exposure	Associations between maternal fish intake during pregnancy and child ASD and cognitive development were largely non-significant. Salmon intake during pregnancy was associated with lower cognitive development at 3y.
Vecchione, 2020	Prospective cohort study	Early Autism Risk Longitudinal Investigation (EARLI) and the Health Outcomes and Measures of the Environment (HOME) Study	United States of America (USA)	National Institute of Health (NIH), the National Institute of Environmental Health Sciences, the National Institute of Mental Health, the National Institute of Child Health and Human Development, the National Institute of Neurologic Disease and Stroke, and Autism Speaks.	638	Mean (SD): 31.0 (5.8)y	52.1%	Ethnicity: Hispanic/Latino: 8.2% Not Hispanic/Latino: 91.8% Race: White: 64.8% Black/African American: 22.8% Asian and Pacific Islander: 5.6% Multiple/other race: 5.6%	Household income: $0–50,000: 38.5% $50,001–100,000: 36.2% ≥$100,001: 24.6% Maternal education level: High school diploma or less: 19.3% Some college: 27.9% Bachelor’s degree: 30.1% Graduate degree: 22.8%	Pre-pregnancy BMI, mean (SD): 27.2 (7.1)	NR	Ever breastfed: Yes: 74.4% No: 20.9%	Early pregnancy intake & Late pregnancy intake: no, low (<1/wk, ≥1/mo), medium (1-6/wk), high (≥1/d) Total pregnancy intake: Low (consistently none or low), High (consistently med or high), Inconsistent (low to high), Inconsistent (high to low) Salmon, Fatty fish, Shellfish, Fried fish	EARLI: FFQ, validated; types and frequency not amount; collected at ~20wk & 36wk gestation HOME: interview; types and frequency not amount; collected at ~20wk & 36wk gestation	Fish intake in early pregnancy: None: 20.0% Low (< 1 ×/wk): 56.7% Medium (1–6 ×/wk): 22.6% High (daily or more): 0.7% Fish intake in late pregnancy: None: 20.7% Low (< 1 ×/wk): 58.9% Medium (1–6 ×/wk): 20.4% High (daily or more): 0% Total pregnancy intake: Low (consistently none or low): 69.7% High (consistently medium or high): 13.2% Inconsistent intake (low to high): 6.8% Inconsistent intake (h…	NR	NR	ASD	Social Responsiveness Scale (SRS)	ASD-related traits; both cohorts; administered by NR; Higher scores = greater ASD traits, poorer social communication	ASD traits composite	EARLI: 3y HOME: 4y (68%), 5y (21%), 8y (11%)	Association between maternal fish intake and child ASD-related traits Early pregnancy intake by fish type, B (95% CI) Salmon: − 1.92 (− 6.52, 2.57)	Child sex,Child age,Maternal age,Race/ethnicity,SES,Maternal anthropometrics,Parental education,Parity	Alcohol intake,Non-fish dietary exposure to n-3 PUFAs,Smoking,Child birth weight,Gestational age	Prenatal vitamin use	Several key confounders not accounted for,Outcome assessment - parental report,Did not account for maternal mercury exposure	Associations between maternal fish intake during pregnancy and child ASD and cognitive development were largely non-significant. Salmon intake during pregnancy was associated with lower cognitive development at 3y.
Vecchione, 2020	Prospective cohort study	Early Autism Risk Longitudinal Investigation (EARLI) and the Health Outcomes and Measures of the Environment (HOME) Study	United States of America (USA)	National Institute of Health (NIH), the National Institute of Environmental Health Sciences, the National Institute of Mental Health, the National Institute of Child Health and Human Development, the National Institute of Neurologic Disease and Stroke, and Autism Speaks.	638	Mean (SD): 31.0 (5.8)y	52.1%	Ethnicity: Hispanic/Latino: 8.2% Not Hispanic/Latino: 91.8% Race: White: 64.8% Black/African American: 22.8% Asian and Pacific Islander: 5.6% Multiple/other race: 5.6%	Household income: $0–50,000: 38.5% $50,001–100,000: 36.2% ≥$100,001: 24.6% Maternal education level: High school diploma or less: 19.3% Some college: 27.9% Bachelor’s degree: 30.1% Graduate degree: 22.8%	Pre-pregnancy BMI, mean (SD): 27.2 (7.1)	NR	Ever breastfed: Yes: 74.4% No: 20.9%	Early pregnancy intake & Late pregnancy intake: no, low (<1/wk, ≥1/mo), medium (1-6/wk), high (≥1/d) Total pregnancy intake: Low (consistently none or low), High (consistently med or high), Inconsistent (low to high), Inconsistent (high to low) Salmon, Fatty fish, Shellfish, Fried fish	EARLI: FFQ, validated; types and frequency not amount; collected at ~20wk & 36wk gestation HOME: interview; types and frequency not amount; collected at ~20wk & 36wk gestation	Fish intake in early pregnancy: None: 20.0% Low (< 1 ×/wk): 56.7% Medium (1–6 ×/wk): 22.6% High (daily or more): 0.7% Fish intake in late pregnancy: None: 20.7% Low (< 1 ×/wk): 58.9% Medium (1–6 ×/wk): 20.4% High (daily or more): 0% Total pregnancy intake: Low (consistently none or low): 69.7% High (consistently medium or high): 13.2% Inconsistent intake (low to high): 6.8% Inconsistent intake (h…	NR	NR	ASD	Social Responsiveness Scale (SRS)	ASD-related traits; both cohorts; administered by NR; Higher scores = greater ASD traits, poorer social communication	ASD traits composite	EARLI: 3y HOME: 4y (68%), 5y (21%), 8y (11%)	Association between maternal fish intake and child ASD-related traits Late pregnancy intake by fish type, B (95% CI) Salmon: − 4.66 (− 10.29, 0.97)	Child sex,Child age,Maternal age,Race/ethnicity,SES,Maternal anthropometrics,Parental education,Parity	Alcohol intake,Non-fish dietary exposure to n-3 PUFAs,Smoking,Child birth weight,Gestational age	Prenatal vitamin use	Several key confounders not accounted for,Outcome assessment - parental report,Did not account for maternal mercury exposure	Associations between maternal fish intake during pregnancy and child ASD and cognitive development were largely non-significant. Salmon intake during pregnancy was associated with lower cognitive development at 3y.
Vecchione, 2020	Prospective cohort study	Early Autism Risk Longitudinal Investigation (EARLI) and the Health Outcomes and Measures of the Environment (HOME) Study	United States of America (USA)	National Institute of Health (NIH), the National Institute of Environmental Health Sciences, the National Institute of Mental Health, the National Institute of Child Health and Human Development, the National Institute of Neurologic Disease and Stroke, and Autism Speaks.	638	Mean (SD): 31.0 (5.8)y	52.1%	Ethnicity: Hispanic/Latino: 8.2% Not Hispanic/Latino: 91.8% Race: White: 64.8% Black/African American: 22.8% Asian and Pacific Islander: 5.6% Multiple/other race: 5.6%	Household income: $0–50,000: 38.5% $50,001–100,000: 36.2% ≥$100,001: 24.6% Maternal education level: High school diploma or less: 19.3% Some college: 27.9% Bachelor’s degree: 30.1% Graduate degree: 22.8%	Pre-pregnancy BMI, mean (SD): 27.2 (7.1)	NR	Ever breastfed: Yes: 74.4% No: 20.9%	Early pregnancy intake & Late pregnancy intake: no, low (<1/wk, ≥1/mo), medium (1-6/wk), high (≥1/d) Total pregnancy intake: Low (consistently none or low), High (consistently med or high), Inconsistent (low to high), Inconsistent (high to low) Salmon, Fatty fish, Shellfish, Fried fish	EARLI: FFQ, validated; types and frequency not amount; collected at ~20wk & 36wk gestation HOME: interview; types and frequency not amount; collected at ~20wk & 36wk gestation	Fish intake in early pregnancy: None: 20.0% Low (< 1 ×/wk): 56.7% Medium (1–6 ×/wk): 22.6% High (daily or more): 0.7% Fish intake in late pregnancy: None: 20.7% Low (< 1 ×/wk): 58.9% Medium (1–6 ×/wk): 20.4% High (daily or more): 0% Total pregnancy intake: Low (consistently none or low): 69.7% High (consistently medium or high): 13.2% Inconsistent intake (low to high): 6.8% Inconsistent intake (h…	NR	NR	ASD	Social Responsiveness Scale (SRS)	ASD-related traits; both cohorts; administered by NR; Higher scores = greater ASD traits, poorer social communication	ASD traits composite	EARLI: 3y HOME: 4y (68%), 5y (21%), 8y (11%)	Association between maternal fish intake and child ASD-related traits Total pregnancy intake by fish type, B (95% CI) Fatty fish: − 0.45 (− 5.03, 4.12)	Child sex,Child age,Maternal age,Race/ethnicity,SES,Maternal anthropometrics,Parental education,Parity	Alcohol intake,Non-fish dietary exposure to n-3 PUFAs,Smoking,Child birth weight,Gestational age	Prenatal vitamin use	Several key confounders not accounted for,Outcome assessment - parental report,Did not account for maternal mercury exposure	Associations between maternal fish intake during pregnancy and child ASD and cognitive development were largely non-significant. Salmon intake during pregnancy was associated with lower cognitive development at 3y.
Vecchione, 2020	Prospective cohort study	Early Autism Risk Longitudinal Investigation (EARLI) and the Health Outcomes and Measures of the Environment (HOME) Study	United States of America (USA)	National Institute of Health (NIH), the National Institute of Environmental Health Sciences, the National Institute of Mental Health, the National Institute of Child Health and Human Development, the National Institute of Neurologic Disease and Stroke, and Autism Speaks.	638	Mean (SD): 31.0 (5.8)y	52.1%	Ethnicity: Hispanic/Latino: 8.2% Not Hispanic/Latino: 91.8% Race: White: 64.8% Black/African American: 22.8% Asian and Pacific Islander: 5.6% Multiple/other race: 5.6%	Household income: $0–50,000: 38.5% $50,001–100,000: 36.2% ≥$100,001: 24.6% Maternal education level: High school diploma or less: 19.3% Some college: 27.9% Bachelor’s degree: 30.1% Graduate degree: 22.8%	Pre-pregnancy BMI, mean (SD): 27.2 (7.1)	NR	Ever breastfed: Yes: 74.4% No: 20.9%	Early pregnancy intake & Late pregnancy intake: no, low (<1/wk, ≥1/mo), medium (1-6/wk), high (≥1/d) Total pregnancy intake: Low (consistently none or low), High (consistently med or high), Inconsistent (low to high), Inconsistent (high to low) Salmon, Fatty fish, Shellfish, Fried fish	EARLI: FFQ, validated; types and frequency not amount; collected at ~20wk & 36wk gestation HOME: interview; types and frequency not amount; collected at ~20wk & 36wk gestation	Fish intake in early pregnancy: None: 20.0% Low (< 1 ×/wk): 56.7% Medium (1–6 ×/wk): 22.6% High (daily or more): 0.7% Fish intake in late pregnancy: None: 20.7% Low (< 1 ×/wk): 58.9% Medium (1–6 ×/wk): 20.4% High (daily or more): 0% Total pregnancy intake: Low (consistently none or low): 69.7% High (consistently medium or high): 13.2% Inconsistent intake (low to high): 6.8% Inconsistent intake (h…	NR	NR	ASD	Social Responsiveness Scale (SRS)	ASD-related traits; both cohorts; administered by NR; Higher scores = greater ASD traits, poorer social communication	ASD traits composite	EARLI: 3y HOME: 4y (68%), 5y (21%), 8y (11%)	Association between maternal fish intake and child ASD-related traits Total pregnancy intake by fish type, B (95% CI) Salmon: − 2.59 (− 7.12, 1.93)	Child sex,Child age,Maternal age,Race/ethnicity,SES,Maternal anthropometrics,Parental education,Parity	Alcohol intake,Non-fish dietary exposure to n-3 PUFAs,Smoking,Child birth weight,Gestational age	Prenatal vitamin use	Several key confounders not accounted for,Outcome assessment - parental report,Did not account for maternal mercury exposure	Associations between maternal fish intake during pregnancy and child ASD and cognitive development were largely non-significant. Salmon intake during pregnancy was associated with lower cognitive development at 3y.
Furlong et al., 2018	Prospective cohort study	Mount Sinai Children’s Environmental Health Study	United States of America (USA)	National Institute of Environmental Health Sciences/U.S. Environmental Protection Agency Children’s Center, the New York Community Trust, and the Agency for Toxic ] Substances and Disease Registry/Centers for Disease Control and Prevention (CDC)/Association of Teachers of Preventive Medicine	404	<20y: n=50 (30.9%) 20-24y: n=55 (34.0%) ≥25y: n=57 (35.2%)	51%	White: n = 30 (18.5%) Black/other: n = 50 (31.9%) Hispanic: n = 82 (50.6%)	Maternal education during pregnancy, n (%) High school or less: 118 (73.3) Some college or higher: 43 (26.7) Marital status during pregnancy, n (%) Married: 37 (22.8) Living with partner: 37 (22.8) Single/divorced/widowed: 88 (54.3) Parity: 100% (Primiparous)	NR	NR	NR	Maternal frequency of canned fish intake	Single question in prenatal questionnaire; frequency of canned fish intake, no measure of intake amount or other types of fish/seafood; Validation: NR Timing: Third trimester of pregnancy	Canned fish consumption, n (%) <1 times/wk: 145 (86.8) ≥1 times/wk: 22 (13.2)	NR	NR	Social-emotional and behavioral	Behavior Rating Inventory of Executive Functioning (BRIEF)	Combination of scores from various assessment tools and at several different ages; BASC, BRIEF, WPPSI-III, and WISC-IV; ages 4-5, 6, 7-9y; parental report; higher scores = better performance	Adaptability	4-9 y	Canned fish intake and Neurodevelopmental factors, B (CI) Adaptability: <1 time/wk: REF ≥1 times/wk: 0.28 (-0.20, 0.77)	Child sex,Child age,Race/ethnicity,SES,Alcohol intake,Smoking,Gestational age,Parental education,Parity	Maternal age,Non-fish dietary exposure to n-3 PUFAs,Maternal anthropometrics,Child birth weight	Home environment,Head circumference	Several key confounders not accounted for,Dietary assessment method not validated,Outcome assessment - parental report,Did not account for maternal mercury exposure,Exposure based on frequency, not amount	Maternal intake of canned fish (≥1 times/wk) during pregnancy was associated with higher perceptual reasoning factor scores in children 4-9y; however, there were no significant associations with: impulsivity/externalizing, executive functioning, internalizing, adaptability, processing speed, and verbal intelligence.
Furlong et al., 2018	Prospective cohort study	Mount Sinai Children’s Environmental Health Study	United States of America (USA)	National Institute of Environmental Health Sciences/U.S. Environmental Protection Agency Children’s Center, the New York Community Trust, and the Agency for Toxic ] Substances and Disease Registry/Centers for Disease Control and Prevention (CDC)/Association of Teachers of Preventive Medicine	404	<20y: n=50 (30.9%) 20-24y: n=55 (34.0%) ≥25y: n=57 (35.2%)	51%	White: n = 30 (18.5%) Black/other: n = 50 (31.9%) Hispanic: n = 82 (50.6%)	Maternal education during pregnancy, n (%) High school or less: 118 (73.3) Some college or higher: 43 (26.7) Marital status during pregnancy, n (%) Married: 37 (22.8) Living with partner: 37 (22.8) Single/divorced/widowed: 88 (54.3) Parity: 100% (Primiparous)	NR	NR	NR	Maternal frequency of canned fish intake	Single question in prenatal questionnaire; frequency of canned fish intake, no measure of intake amount or other types of fish/seafood; Validation: NR Timing: Third trimester of pregnancy	Canned fish consumption, n (%) <1 times/wk: 145 (86.8) ≥1 times/wk: 22 (13.2)	NR	NR	Social-emotional and behavioral	Behavior Rating Inventory of Executive Functioning (BRIEF)	Combination of scores from various assessment tools and at several different ages; BASC, BRIEF, WPPSI-III, and WISC-IV; ages 4-5, 6, 7-9y; parental report; higher scores = Worse performance	Impulsivity/hyperactivity	4-9 y	Canned fish intake and Neurodevelopmental factors, B (CI) Impulsivity and externalizing: <1 time/wk: REF ≥1 times/wk: 0.04 (-0.45, 0.53)	Child sex,Child age,Race/ethnicity,SES,Alcohol intake,Smoking,Gestational age,Parental education,Parity	Maternal age,Non-fish dietary exposure to n-3 PUFAs,Maternal anthropometrics,Child birth weight	Home environment,Head circumference	Several key confounders not accounted for,Dietary assessment method not validated,Outcome assessment - parental report,Did not account for maternal mercury exposure,Exposure based on frequency, not amount	Maternal intake of canned fish (≥1 times/wk) during pregnancy was associated with higher perceptual reasoning factor scores in children 4-9y; however, there were no significant associations with: impulsivity/externalizing, executive functioning, internalizing, adaptability, processing speed, and verbal intelligence.
Furlong et al., 2018	Prospective cohort study	Mount Sinai Children’s Environmental Health Study	United States of America (USA)	National Institute of Environmental Health Sciences/U.S. Environmental Protection Agency Children’s Center, the New York Community Trust, and the Agency for Toxic ] Substances and Disease Registry/Centers for Disease Control and Prevention (CDC)/Association of Teachers of Preventive Medicine	404	<20y: n=50 (30.9%) 20-24y: n=55 (34.0%) ≥25y: n=57 (35.2%)	51%	White: n = 30 (18.5%) Black/other: n = 50 (31.9%) Hispanic: n = 82 (50.6%)	Maternal education during pregnancy, n (%) High school or less: 118 (73.3) Some college or higher: 43 (26.7) Marital status during pregnancy, n (%) Married: 37 (22.8) Living with partner: 37 (22.8) Single/divorced/widowed: 88 (54.3) Parity: 100% (Primiparous)	NR	NR	NR	Maternal frequency of canned fish intake	Single question in prenatal questionnaire; frequency of canned fish intake, no measure of intake amount or other types of fish/seafood; Validation: NR Timing: Third trimester of pregnancy	Canned fish consumption, n (%) <1 times/wk: 145 (86.8) ≥1 times/wk: 22 (13.2)	NR	NR	Social-emotional and behavioral	Behavior Rating Inventory of Executive Functioning (BRIEF)	Combination of scores from various assessment tools and at several different ages; BASC, BRIEF, WPPSI-III, and WISC-IV; ages 4-5, 6, 7-9y; parental report; higher scores = ;Worse performance	Internalizing	4-9 y	Canned fish intake and Neurodevelopmental factors, B (CI) Internalizing: <1 time/wk: REF ≥1 times/wk: 0.11 (-0.39, 0.61)	Child sex,Child age,Race/ethnicity,SES,Alcohol intake,Smoking,Gestational age,Parental education,Parity	Maternal age,Non-fish dietary exposure to n-3 PUFAs,Maternal anthropometrics,Child birth weight	Home environment,Head circumference	Several key confounders not accounted for,Dietary assessment method not validated,Outcome assessment - parental report,Did not account for maternal mercury exposure,Exposure based on frequency, not amount	Maternal intake of canned fish (≥1 times/wk) during pregnancy was associated with higher perceptual reasoning factor scores in children 4-9y; however, there were no significant associations with: impulsivity/externalizing, executive functioning, internalizing, adaptability, processing speed, and verbal intelligence.
Mesirow et al., 2017	Prospective cohort study	Avon Longitudinal Study of Parents and Children (ALSPAC)	United Kingdom (UK)	Eunice Kennedy Shriver National Institute of Child Health, Human Development of the National Institutes of Health, and Economic and Social Research Council	n = 5493	NR	0.501	Caucasian/White: 98.5% (n = 5,608)	Low SES: 9.0% ( n = 4,869) No educational qualifications: 10.1% (n = 5,636) Financial difficulties: 18.9% (n = 5,718)	NR	NR	Never breastfeed (first 6 months): 16.2% (n = 5,568)	Weekly servings of white fish, oily fish, and shellfish consumption	FFQ Food records used to estimate portion size Validation: NR Timing: 32-wk gestation	"Maternal seafood intake at 32wks gestation, Weekly servings, Mean (SE): Children with severe conduct problems (EOP): ~1.83 Children developing typically (Low CP): ~2.07"	NR	NR	Social-emotional and behavioral	Strengths and Difficulties Questionnaire (SDQ)	Conduct problem subscale; Validated, parental report; Higher score = higher risk; Children assigned to group based on developmental trajectory from 4-13y	Externalizing	4, 7, 8, 10, 12, 13 y	Maternal seafood intake at 32wks gestation, Weekly servings, Mean (SE) by Conduct Problem Trajectory: Conduct Problem Trajectory: F=11.49, p=0.001	Child sex,Child age,SES,Alcohol intake,Smoking,Child birth weight,Gestational age,Parental education,Parity,FOR ADD, ADHD, Anxiety, ASD, Depression: Family history of neurocognitive disorders	Maternal age,Race/ethnicity,Non-fish dietary exposure to n-3 PUFAs,Maternal anthropometrics	Breastfeeding status,Energy intake,Birth complications,Family adversity index	Some key confounders not accounted for,Outcome assessment - parental report,Did not account for maternal mercury exposure	Higher maternal intake of seafood (white fish, oily fish, shellfish) at 32 wks gestation was associated with lower conduct problem scores in children and young adolescents. Among children with severe conduct problems, maternal prenatal fish intake of ≥2 servings/wk was associated with lower emotional difficulties in young adolescents, 12-13 years old, compared to maternal fish intake of <2serving…
Mesirow et al., 2017	Prospective cohort study	Avon Longitudinal Study of Parents and Children (ALSPAC)	United Kingdom (UK)	Eunice Kennedy Shriver National Institute of Child Health, Human Development of the National Institutes of Health, and Economic and Social Research Council	n = 5493	NR	0.501	Caucasian/White: 98.5% (n = 5,608)	Low SES: 9.0% ( n = 4,869) No educational qualifications: 10.1% (n = 5,636) Financial difficulties: 18.9% (n = 5,718)	NR	NR	Never breastfeed (first 6 months): 16.2% (n = 5,568)	Weekly servings of white fish, oily fish, and shellfish consumption	FFQ Food records used to estimate portion size Validation: NR Timing: 32-wk gestation	"Maternal seafood intake at 32wks gestation, Weekly servings, Mean (SE): Children with severe conduct problems (EOP): ~1.83 Children developing typically (Low CP): ~2.07"	NR	NR	Social-emotional and behavioral	Strengths and Difficulties Questionnaire (SDQ)	Conduct problem subscale; Validated, parental report; Higher score = higher risk; Children assigned to group based on developmental trajectory from 4-13y	Externalizing	4, 7, 8, 10, 12, 13 y	Maternal seafood intake at 32wks gestation, Weekly servings, Mean (SE) by Conduct Problem Trajectory: Low CP (low conduct problems; typically developing children): Boys, n=2312: 2.09 (0.03)	Child sex,Child age,SES,Alcohol intake,Smoking,Child birth weight,Gestational age,Parental education,Parity,FOR ADD, ADHD, Anxiety, ASD, Depression: Family history of neurocognitive disorders	Maternal age,Race/ethnicity,Non-fish dietary exposure to n-3 PUFAs,Maternal anthropometrics	Breastfeeding status,Energy intake,Birth complications,Family adversity index	Some key confounders not accounted for,Outcome assessment - parental report,Did not account for maternal mercury exposure	Higher maternal intake of seafood (white fish, oily fish, shellfish) at 32 wks gestation was associated with lower conduct problem scores in children and young adolescents. Among children with severe conduct problems, maternal prenatal fish intake of ≥2 servings/wk was associated with lower emotional difficulties in young adolescents, 12-13 years old, compared to maternal fish intake of <2serving…
Mesirow et al., 2017	Prospective cohort study	Avon Longitudinal Study of Parents and Children (ALSPAC)	United Kingdom (UK)	Eunice Kennedy Shriver National Institute of Child Health, Human Development of the National Institutes of Health, and Economic and Social Research Council	n = 5493	NR	0.501	Caucasian/White: 98.5% (n = 5,608)	Low SES: 9.0% ( n = 4,869) No educational qualifications: 10.1% (n = 5,636) Financial difficulties: 18.9% (n = 5,718)	NR	NR	Never breastfeed (first 6 months): 16.2% (n = 5,568)	Weekly servings of white fish, oily fish, and shellfish consumption	FFQ Food records used to estimate portion size Validation: NR Timing: 32-wk gestation	"Maternal seafood intake at 32wks gestation, Weekly servings, Mean (SE): Children with severe conduct problems (EOP): ~1.83 Children developing typically (Low CP): ~2.07"	NR	NR	Social-emotional and behavioral	Strengths and Difficulties Questionnaire (SDQ)	Conduct problem subscale; Validated, parental report; Higher score = higher risk; Children assigned to group based on developmental trajectory from 4-13y	Externalizing	4, 7, 8, 10, 12, 13 y	Maternal seafood intake at 32wks gestation, Weekly servings, Mean (SE) by Conduct Problem Trajectory: Sex: F=0.43, p=0.51 Conduct Problem Trajectory*Sex: F=0.12, p=0.73	Child sex,Child age,SES,Alcohol intake,Smoking,Child birth weight,Gestational age,Parental education,Parity,FOR ADD, ADHD, Anxiety, ASD, Depression: Family history of neurocognitive disorders	Maternal age,Race/ethnicity,Non-fish dietary exposure to n-3 PUFAs,Maternal anthropometrics	Breastfeeding status,Energy intake,Birth complications,Family adversity index	Some key confounders not accounted for,Outcome assessment - parental report,Did not account for maternal mercury exposure	Higher maternal intake of seafood (white fish, oily fish, shellfish) at 32 wks gestation was associated with lower conduct problem scores in children and young adolescents. Among children with severe conduct problems, maternal prenatal fish intake of ≥2 servings/wk was associated with lower emotional difficulties in young adolescents, 12-13 years old, compared to maternal fish intake of <2serving…
Mesirow et al., 2017	Prospective cohort study	Avon Longitudinal Study of Parents and Children (ALSPAC)	United Kingdom (UK)	Eunice Kennedy Shriver National Institute of Child Health, Human Development of the National Institutes of Health, and Economic and Social Research Council	n = 5493	NR	0.501	Caucasian/White: 98.5% (n = 5,608)	Low SES: 9.0% ( n = 4,869) No educational qualifications: 10.1% (n = 5,636) Financial difficulties: 18.9% (n = 5,718)	NR	NR	Never breastfeed (first 6 months): 16.2% (n = 5,568)	Weekly servings of white fish, oily fish, and shellfish consumption	FFQ Food records used to estimate portion size Validation: NR Timing: 32-wk gestation	"Maternal seafood intake at 32wks gestation, Weekly servings, Mean (SE): Children with severe conduct problems (EOP): ~1.83 Children developing typically (Low CP): ~2.07"	NR	NR	Social-emotional and behavioral	Strengths and Difficulties Questionnaire (SDQ)	Five items Range of score: 0-10, 0-3: Normal, 4: Borderline, 5-10: AbnormalHigher score indicates higher risk	Externalizing	12 to 13 y	Hyperactivity SDQ Scores, by Maternal seafood intake at 32wks gestation and Conduct Problem Trajectory, Mean (SE) Adolescence (Age 12-13y): <2 svgs fish/wk & EOP (severe problems): 0.90 (0.04) ≥2 svgs fish/wk & EOP (severe problems): 0.88 (0.06) Conduct Problem, F-value: 934.49 Fish intake, F-value: 0.14 Conduct Problem * Fish intake, F-value: 0.00	Child sex,Child age,SES,Alcohol intake,Smoking,Child birth weight,Gestational age,Parental education,Parity,FOR ADD, ADHD, Anxiety, ASD, Depression: Family history of neurocognitive disorders	Maternal age,Race/ethnicity,Non-fish dietary exposure to n-3 PUFAs,Maternal anthropometrics	Breastfeeding status,Energy intake,Birth complications,Family adversity index	Some key confounders not accounted for,Outcome assessment - parental report,Did not account for maternal mercury exposure	Higher maternal intake of seafood (white fish, oily fish, shellfish) at 32 wks gestation was associated with lower conduct problem scores in children and young adolescents. Among children with severe conduct problems, maternal prenatal fish intake of ≥2 servings/wk was associated with lower emotional difficulties in young adolescents, 12-13 years old, compared to maternal fish intake of <2serving…
Mesirow et al., 2017	Prospective cohort study	Avon Longitudinal Study of Parents and Children (ALSPAC)	United Kingdom (UK)	Eunice Kennedy Shriver National Institute of Child Health, Human Development of the National Institutes of Health, and Economic and Social Research Council	n = 5493	NR	0.501	Caucasian/White: 98.5% (n = 5,608)	Low SES: 9.0% ( n = 4,869) No educational qualifications: 10.1% (n = 5,636) Financial difficulties: 18.9% (n = 5,718)	NR	NR	Never breastfeed (first 6 months): 16.2% (n = 5,568)	Weekly servings of white fish, oily fish, and shellfish consumption	FFQ Food records used to estimate portion size Validation: NR Timing: 32-wk gestation	"Maternal seafood intake at 32wks gestation, Weekly servings, Mean (SE): Children with severe conduct problems (EOP): ~1.83 Children developing typically (Low CP): ~2.07"	NR	NR	Social-emotional and behavioral	Strengths and Difficulties Questionnaire (SDQ)	Five items Range of score: 0-10, 0-3: Normal, 4: Borderline, 5-10: AbnormalHigher score indicates higher risk	Externalizing	4 to 10 y	Hyperactivity SDQ Scores, by Maternal seafood intake at 32wks gestation and Conduct Problem Trajectory, Mean (SE) Childhood (Age 4-10y): <2 svgs fish/wk & Low CP (typical development): -0.29 (0.02) ≥2 svgs fish/wk & Low CP (typical development): -0.29 (0.02) Conduct Problem, F-value: 905.59 Fish intake, F-value: 1.01 Conduct Problem * Fish intake, F-value: 0.82	Child sex,Child age,SES,Alcohol intake,Smoking,Child birth weight,Gestational age,Parental education,Parity,FOR ADD, ADHD, Anxiety, ASD, Depression: Family history of neurocognitive disorders	Maternal age,Race/ethnicity,Non-fish dietary exposure to n-3 PUFAs,Maternal anthropometrics	Breastfeeding status,Energy intake,Birth complications,Family adversity index	Some key confounders not accounted for,Outcome assessment - parental report,Did not account for maternal mercury exposure	Higher maternal intake of seafood (white fish, oily fish, shellfish) at 32 wks gestation was associated with lower conduct problem scores in children and young adolescents. Among children with severe conduct problems, maternal prenatal fish intake of ≥2 servings/wk was associated with lower emotional difficulties in young adolescents, 12-13 years old, compared to maternal fish intake of <2serving…
Mesirow et al., 2017	Prospective cohort study	Avon Longitudinal Study of Parents and Children (ALSPAC)	United Kingdom (UK)	Eunice Kennedy Shriver National Institute of Child Health, Human Development of the National Institutes of Health, and Economic and Social Research Council	n = 5493	NR	0.501	Caucasian/White: 98.5% (n = 5,608)	Low SES: 9.0% ( n = 4,869) No educational qualifications: 10.1% (n = 5,636) Financial difficulties: 18.9% (n = 5,718)	NR	NR	Never breastfeed (first 6 months): 16.2% (n = 5,568)	Weekly servings of white fish, oily fish, and shellfish consumption	FFQ Food records used to estimate portion size Validation: NR Timing: 32-wk gestation	"Maternal seafood intake at 32wks gestation, Weekly servings, Mean (SE): Children with severe conduct problems (EOP): ~1.83 Children developing typically (Low CP): ~2.07"	NR	NR	Social-emotional and behavioral	Strengths and Difficulties Questionnaire (SDQ)	Conduct problem subscale; Validated, parental report; Higher score = higher risk; Children assigned to group based on developmental trajectory from 4-13y	Externalizing	4, 7, 8, 10, 12, 13 y	Maternal seafood intake at 32wks gestation, Weekly servings, Mean (SE) by Conduct Problem Trajectory: Low CP (low conduct problems; typically developing children): Girls, n=2420: 2.06 (0.03)	Child sex,Child age,SES,Alcohol intake,Smoking,Child birth weight,Gestational age,Parental education,Parity,FOR ADD, ADHD, Anxiety, ASD, Depression: Family history of neurocognitive disorders	Maternal age,Race/ethnicity,Non-fish dietary exposure to n-3 PUFAs,Maternal anthropometrics	Breastfeeding status,Energy intake,Birth complications,Family adversity index	Some key confounders not accounted for,Outcome assessment - parental report,Did not account for maternal mercury exposure	Higher maternal intake of seafood (white fish, oily fish, shellfish) at 32 wks gestation was associated with lower conduct problem scores in children and young adolescents. Among children with severe conduct problems, maternal prenatal fish intake of ≥2 servings/wk was associated with lower emotional difficulties in young adolescents, 12-13 years old, compared to maternal fish intake of <2serving…
Mesirow et al., 2017	Prospective cohort study	Avon Longitudinal Study of Parents and Children (ALSPAC)	United Kingdom (UK)	Eunice Kennedy Shriver National Institute of Child Health, Human Development of the National Institutes of Health, and Economic and Social Research Council	n = 5493	NR	0.501	Caucasian/White: 98.5% (n = 5,608)	Low SES: 9.0% ( n = 4,869) No educational qualifications: 10.1% (n = 5,636) Financial difficulties: 18.9% (n = 5,718)	NR	NR	Never breastfeed (first 6 months): 16.2% (n = 5,568)	Weekly servings of white fish, oily fish, and shellfish consumption	FFQ Food records used to estimate portion size Validation: NR Timing: 32-wk gestation	"Maternal seafood intake at 32wks gestation, Weekly servings, Mean (SE): Children with severe conduct problems (EOP): ~1.83 Children developing typically (Low CP): ~2.07"	NR	NR	Social-emotional and behavioral	Strengths and Difficulties Questionnaire (SDQ)	Conduct problem subscale; Validated, parental report; Higher score = higher risk; Children assigned to group based on developmental trajectory from 4-13y	Externalizing	4, 7, 8, 10, 12, 13 y	Maternal seafood intake at 32wks gestation, Weekly servings, Mean (SE) by Conduct Problem Trajectory: EOP (severe conduct problems): Boys, n=348: 1.86 (0.09) Boys, n=2312: 2.09 (0.03)	Child sex,Child age,SES,Alcohol intake,Smoking,Child birth weight,Gestational age,Parental education,Parity,FOR ADD, ADHD, Anxiety, ASD, Depression: Family history of neurocognitive disorders	Maternal age,Race/ethnicity,Non-fish dietary exposure to n-3 PUFAs,Maternal anthropometrics	Breastfeeding status,Energy intake,Birth complications,Family adversity index	Some key confounders not accounted for,Outcome assessment - parental report,Did not account for maternal mercury exposure	Higher maternal intake of seafood (white fish, oily fish, shellfish) at 32 wks gestation was associated with lower conduct problem scores in children and young adolescents. Among children with severe conduct problems, maternal prenatal fish intake of ≥2 servings/wk was associated with lower emotional difficulties in young adolescents, 12-13 years old, compared to maternal fish intake of <2serving…
Mesirow et al., 2017	Prospective cohort study	Avon Longitudinal Study of Parents and Children (ALSPAC)	United Kingdom (UK)	Eunice Kennedy Shriver National Institute of Child Health, Human Development of the National Institutes of Health, and Economic and Social Research Council	n = 5493	NR	0.501	Caucasian/White: 98.5% (n = 5,608)	Low SES: 9.0% ( n = 4,869) No educational qualifications: 10.1% (n = 5,636) Financial difficulties: 18.9% (n = 5,718)	NR	NR	Never breastfeed (first 6 months): 16.2% (n = 5,568)	Weekly servings of white fish, oily fish, and shellfish consumption	FFQ Food records used to estimate portion size Validation: NR Timing: 32-wk gestation	"Maternal seafood intake at 32wks gestation, Weekly servings, Mean (SE): Children with severe conduct problems (EOP): ~1.83 Children developing typically (Low CP): ~2.07"	NR	NR	Social-emotional and behavioral	Strengths and Difficulties Questionnaire (SDQ)	Conduct problem subscale; Validated, parental report; Higher score = higher risk; Children assigned to group based on developmental trajectory from 4-13y	Externalizing	4, 7, 8, 10, 12, 13 y	Maternal seafood intake at 32wks gestation, Weekly servings, Mean (SE) by Conduct Problem Trajectory: EOP (severe conduct problems): Girls, n=268: 1.79 (0.10) CP (typical conduct problems): Girls, n=2420: 2.06 (0.03)	Child sex,Child age,SES,Alcohol intake,Smoking,Child birth weight,Gestational age,Parental education,Parity,FOR ADD, ADHD, Anxiety, ASD, Depression: Family history of neurocognitive disorders	Maternal age,Race/ethnicity,Non-fish dietary exposure to n-3 PUFAs,Maternal anthropometrics	Breastfeeding status,Energy intake,Birth complications,Family adversity index	Some key confounders not accounted for,Outcome assessment - parental report,Did not account for maternal mercury exposure	Higher maternal intake of seafood (white fish, oily fish, shellfish) at 32 wks gestation was associated with lower conduct problem scores in children and young adolescents. Among children with severe conduct problems, maternal prenatal fish intake of ≥2 servings/wk was associated with lower emotional difficulties in young adolescents, 12-13 years old, compared to maternal fish intake of <2serving…
Mesirow et al., 2017	Prospective cohort study	Avon Longitudinal Study of Parents and Children (ALSPAC)	United Kingdom (UK)	Eunice Kennedy Shriver National Institute of Child Health, Human Development of the National Institutes of Health, and Economic and Social Research Council	n = 5493	NR	0.501	Caucasian/White: 98.5% (n = 5,608)	Low SES: 9.0% ( n = 4,869) No educational qualifications: 10.1% (n = 5,636) Financial difficulties: 18.9% (n = 5,718)	NR	NR	Never breastfeed (first 6 months): 16.2% (n = 5,568)	Weekly servings of white fish, oily fish, and shellfish consumption	FFQ Food records used to estimate portion size Validation: NR Timing: 32-wk gestation	"Maternal seafood intake at 32wks gestation, Weekly servings, Mean (SE): Children with severe conduct problems (EOP): ~1.83 Children developing typically (Low CP): ~2.07"	NR	NR	Social-emotional and behavioral	Strengths and Difficulties Questionnaire (SDQ)	Emotional difficulties subscale; Validated, parental report; Higher score = higher risk	Internalizing	12 to 13 y	Emotional Difficulties SDQ Scores, by Maternal seafood intake at 32wks gestation and Conduct Problem Trajectory, Mean (SE) Adolescence (Age 12-13y): <2 svgs fish/wk & EOP (severe problems): 0.62 (0.04) ≥2 svgs fish/wk & EOP (severe problems): 0.44 (0.06) Conduct Problem, F-value: 359.32 Fish intake, F-value: 8.17 Conduct Problem * Fish intake, F-value: 4.94 EOP: <2 svgs fish/wk vs ≥2 svgs fish/wk…	Child sex,Child age,SES,Alcohol intake,Smoking,Child birth weight,Gestational age,Parental education,Parity,FOR ADD, ADHD, Anxiety, ASD, Depression: Family history of neurocognitive disorders	Maternal age,Race/ethnicity,Non-fish dietary exposure to n-3 PUFAs,Maternal anthropometrics	Breastfeeding status,Energy intake,Birth complications,Family adversity index	Some key confounders not accounted for,Outcome assessment - parental report,Did not account for maternal mercury exposure	Higher maternal intake of seafood (white fish, oily fish, shellfish) at 32 wks gestation was associated with lower conduct problem scores in children and young adolescents. Among children with severe conduct problems, maternal prenatal fish intake of ≥2 servings/wk was associated with lower emotional difficulties in young adolescents, 12-13 years old, compared to maternal fish intake of <2serving…
Mesirow et al., 2017	Prospective cohort study	Avon Longitudinal Study of Parents and Children (ALSPAC)	United Kingdom (UK)	Eunice Kennedy Shriver National Institute of Child Health, Human Development of the National Institutes of Health, and Economic and Social Research Council	n = 5493	NR	0.501	Caucasian/White: 98.5% (n = 5,608)	Low SES: 9.0% ( n = 4,869) No educational qualifications: 10.1% (n = 5,636) Financial difficulties: 18.9% (n = 5,718)	NR	NR	Never breastfeed (first 6 months): 16.2% (n = 5,568)	Weekly servings of white fish, oily fish, and shellfish consumption	FFQ Food records used to estimate portion size Validation: NR Timing: 32-wk gestation	"Maternal seafood intake at 32wks gestation, Weekly servings, Mean (SE): Children with severe conduct problems (EOP): ~1.83 Children developing typically (Low CP): ~2.07"	NR	NR	Social-emotional and behavioral	Strengths and Difficulties Questionnaire (SDQ)	Emotional difficulties subscale; Validated, parental report; Higher score = higher risk	Internalizing	12 to 13 y	Emotional Difficulties SDQ Scores, by Maternal seafood intake at 32wks gestation and Conduct Problem Trajectory, Mean (SE) Adolescence (Age 12-13y): <2 svgs fish/wk & Low CP (typical development): -0.16 (0.02) ≥2 svgs fish/wk & Low CP (typical development): -0.19 (0.02) Conduct Problem, F-value: 359.32 Fish intake, F-value: 8.17 Conduct Problem * Fish intake, F-value: 4.94 EOP: <2 svgs fish/wk vs…	Child sex,Child age,SES,Alcohol intake,Smoking,Child birth weight,Gestational age,Parental education,Parity,FOR ADD, ADHD, Anxiety, ASD, Depression: Family history of neurocognitive disorders	Maternal age,Race/ethnicity,Non-fish dietary exposure to n-3 PUFAs,Maternal anthropometrics	Breastfeeding status,Energy intake,Birth complications,Family adversity index	Some key confounders not accounted for,Outcome assessment - parental report,Did not account for maternal mercury exposure	Higher maternal intake of seafood (white fish, oily fish, shellfish) at 32 wks gestation was associated with lower conduct problem scores in children and young adolescents. Among children with severe conduct problems, maternal prenatal fish intake of ≥2 servings/wk was associated with lower emotional difficulties in young adolescents, 12-13 years old, compared to maternal fish intake of <2serving…
Mesirow et al., 2017	Prospective cohort study	Avon Longitudinal Study of Parents and Children (ALSPAC)	United Kingdom (UK)	Eunice Kennedy Shriver National Institute of Child Health, Human Development of the National Institutes of Health, and Economic and Social Research Council	n = 5493	NR	0.501	Caucasian/White: 98.5% (n = 5,608)	Low SES: 9.0% ( n = 4,869) No educational qualifications: 10.1% (n = 5,636) Financial difficulties: 18.9% (n = 5,718)	NR	NR	Never breastfeed (first 6 months): 16.2% (n = 5,568)	Weekly servings of white fish, oily fish, and shellfish consumption	FFQ Food records used to estimate portion size Validation: NR Timing: 32-wk gestation	"Maternal seafood intake at 32wks gestation, Weekly servings, Mean (SE): Children with severe conduct problems (EOP): ~1.83 Children developing typically (Low CP): ~2.07"	NR	NR	Social-emotional and behavioral	Strengths and Difficulties Questionnaire (SDQ)	Emotional difficulties subscale; Validated, parental report; Higher score = higher risk	Internalizing	4 to 10 y	Emotional Difficulties SDQ Scores, by Maternal seafood intake at 32wks gestation and Conduct Problem Trajectory, Mean (SE) Childhood (Age 4-10y): <2 svgs fish/wk & EOP (severe problems): 0.58 0.04) ≥2 svgs fish/wk & EOP (severe problems): 0.54 (0.06) Conduct Problem, F-value: 358.87 Fish intake, F-value: 0.44 Conduct Problem * Fish intake, F-value: 0.14	Child sex,Child age,SES,Alcohol intake,Smoking,Child birth weight,Gestational age,Parental education,Parity,FOR ADD, ADHD, Anxiety, ASD, Depression: Family history of neurocognitive disorders	Maternal age,Race/ethnicity,Non-fish dietary exposure to n-3 PUFAs,Maternal anthropometrics	Breastfeeding status,Energy intake,Birth complications,Family adversity index	Some key confounders not accounted for,Outcome assessment - parental report,Did not account for maternal mercury exposure	Higher maternal intake of seafood (white fish, oily fish, shellfish) at 32 wks gestation was associated with lower conduct problem scores in children and young adolescents. Among children with severe conduct problems, maternal prenatal fish intake of ≥2 servings/wk was associated with lower emotional difficulties in young adolescents, 12-13 years old, compared to maternal fish intake of <2serving…
Mesirow et al., 2017	Prospective cohort study	Avon Longitudinal Study of Parents and Children (ALSPAC)	United Kingdom (UK)	Eunice Kennedy Shriver National Institute of Child Health, Human Development of the National Institutes of Health, and Economic and Social Research Council	n = 5493	NR	0.501	Caucasian/White: 98.5% (n = 5,608)	Low SES: 9.0% ( n = 4,869) No educational qualifications: 10.1% (n = 5,636) Financial difficulties: 18.9% (n = 5,718)	NR	NR	Never breastfeed (first 6 months): 16.2% (n = 5,568)	Weekly servings of white fish, oily fish, and shellfish consumption	FFQ Food records used to estimate portion size Validation: NR Timing: 32-wk gestation	"Maternal seafood intake at 32wks gestation, Weekly servings, Mean (SE): Children with severe conduct problems (EOP): ~1.83 Children developing typically (Low CP): ~2.07"	NR	NR	Social-emotional and behavioral	Strengths and Difficulties Questionnaire (SDQ)	Emotional difficulties subscale; Validated, parental report; Higher score = higher risk	Internalizing	4 to 10 y	Emotional Difficulties SDQ Scores, by Maternal seafood intake at 32wks gestation and Conduct Problem Trajectory, Mean (SE) Childhood (Age 4-10y): <2 svgs fish/wk & Low CP (typical development): -0.16 (0.02) ≥2 svgs fish/wk & Low CP (typical development): -0.17 (0.02) Conduct Problem, F-value: 358.87 Fish intake, F-value: 0.44 Conduct Problem * Fish intake, F-value: 0.14	Child sex,Child age,SES,Alcohol intake,Smoking,Child birth weight,Gestational age,Parental education,Parity,FOR ADD, ADHD, Anxiety, ASD, Depression: Family history of neurocognitive disorders	Maternal age,Race/ethnicity,Non-fish dietary exposure to n-3 PUFAs,Maternal anthropometrics	Breastfeeding status,Energy intake,Birth complications,Family adversity index	Some key confounders not accounted for,Outcome assessment - parental report,Did not account for maternal mercury exposure	Higher maternal intake of seafood (white fish, oily fish, shellfish) at 32 wks gestation was associated with lower conduct problem scores in children and young adolescents. Among children with severe conduct problems, maternal prenatal fish intake of ≥2 servings/wk was associated with lower emotional difficulties in young adolescents, 12-13 years old, compared to maternal fish intake of <2serving…
Hu et al., 2016	Prospective cohort study	Laizhou Wan (LW) Birth Cohort	China	Natural Science Foundation of China, National Basic Research Program of China, Science and Technology Commission of Shanghai Municipality	566	Mean (SD): 28.03 (4.5) y	~48%	NR	Education: ≤High school: n = 185 (45.1%) >High school: n = 225 (54.9%) Household monthly income (RMB): ≤3,000: n = 260 (63.4%) 3,000-5,000: n = 118 (28.8%) >5,000: n = 32 (7.8%)	Pre-pregnancy BMI, kg/m2, Mean (SD): 21.84 (3.03)	Mean (SD): 15.94 (6.66) kg	NR	Frequency of total fish consumption	Frequency of total fish consumption; Validation NR; After delivery	Monthly or less: n = 114 (27.8%) At least twice a month: n = 162 (39.5%) At least once a week: n = 134 (32.7%)	NR	Maternal Hg Mean (SD): 0.81 (0.41) Umbilical Hg Mean (SD): 1.37 (0.73)	Social-emotional and behavioral	Gesell Developmental Schedules (GDS), Chinese Pediatric Assn-adapted	Adaptive domain; By trained physician; Higher score = better performance: Normal development= 84+, Moderate delay= 70-84, Severe delay= <70	Adaptability	1 y	Frequency of maternal fish intake and Adaptive developmental quotient, Mean (SD): Never or monthly (N = 114): 101.19 (4.60) At least twice a month (N = 162): 102.58 (6.42) At least once a week (n = 134): 109.77 (8.94) B= 4.21, p= 0.02	Child sex,Maternal age,SES,Smoking,Maternal anthropometrics,Child birth weight,Gestational age,Parity	Child age,Non-fish dietary exposure to n-3 PUFAs,Parental education	Head circumference,Weight gain during pregnancy,Maternal blood pb,Maternal blood Mn	Several key confounders not accounted for,Dietary assessment method not validated,Power analysis not reported,Exposure based on frequency, not amount,Exposure not well defined	There was no association between frequency of fish intake during pregnancy and performance of motor (gross and motor), language, and social domains in 1 yo children; however, there was a positive association between frequency of fish intake and adaptive scores.
Hu et al., 2016	Prospective cohort study	Laizhou Wan (LW) Birth Cohort	China	Natural Science Foundation of China, National Basic Research Program of China, Science and Technology Commission of Shanghai Municipality	566	Mean (SD): 28.03 (4.5) y	~48%	NR	Education: ≤High school: n = 185 (45.1%) >High school: n = 225 (54.9%) Household monthly income (RMB): ≤3,000: n = 260 (63.4%) 3,000-5,000: n = 118 (28.8%) >5,000: n = 32 (7.8%)	Pre-pregnancy BMI, kg/m2, Mean (SD): 21.84 (3.03)	Mean (SD): 15.94 (6.66) kg	NR	Frequency of total fish consumption	Frequency of total fish consumption; Validation NR; After delivery	Monthly or less: n = 114 (27.8%) At least twice a month: n = 162 (39.5%) At least once a week: n = 134 (32.7%)	NR	Maternal Hg Mean (SD): 0.81 (0.41) Umbilical Hg Mean (SD): 1.37 (0.73)	Social-emotional and behavioral	Gesell Developmental Schedules (GDS), Chinese Pediatric Assn-adapted	Social domain; By trained physician; Higher score = better performance: Normal development= 84+, Moderate delay= 70-84, Severe delay= <70	Social-emotional development	1 y	"Frequency of maternal fish intake and Social developmental quotient, Mean (SD): Never or monthly (N = 114): 101.27 (6.20) At least twice a month (N = 162): 100.93 (5.27) At least once a week (n = 134): 102.35 (6.78) B=0.74, p = 0.17	Child sex,Maternal age,SES,Smoking,Maternal anthropometrics,Child birth weight,Gestational age,Parity	Child age,Non-fish dietary exposure to n-3 PUFAs,Parental education	Head circumference,Weight gain during pregnancy,Maternal blood pb,Maternal blood Mn	Several key confounders not accounted for,Dietary assessment method not validated,Power analysis not reported,Exposure based on frequency, not amount,Exposure not well defined	There was no association between frequency of fish intake during pregnancy and performance of motor (gross and motor), language, and social domains in 1 yo children; however, there was a positive association between frequency of fish intake and adaptive scores.
Valent et al., 2013	Prospective cohort study	NR	Italy	European Union and ARRS of Slovenia	900	Mean (SD): 33.3 (4.3) y	n = 299 (49.3%)	Maternal birth country: Italy: n=563 (92.9%) Other: n=43 (7.1%)	Education status, n (%) Elementary school: 5 (0.8) Middle school: 95 (15.7) High school: 293 (48.3) University degree: 211 (34.8) Not reported: 2 (0.3) Occupational status, n (%) Employed: 508 (83.8) House wife: 48 (7.9) Seeking work: 27 (4.4) Student: 6 (1.0) Stopped working: 8 (1.3) Other/missing: 9 (1.5) Socio-economic index of family Mean (SD), Median: 2.6 (0.9), 2.7	Pre-pregnancy BMI (kg/m2) Mean (SD): 23.3 (14.5)	Mean (SD): 13.3 (4.2) kg	NR	Maternal fish intake (servings/wk): fish, crustaceans, and mollusks (cooked according to different recipes), and fish in oil; 1 svg = 150 g	FFQ, after delivery, validated but adpated	Mean (SD), Median, Range Fresh or frozen fish: 1.06 (0.99), 0.92, 0–6 svg/wk Fresh, frozen, and canned fish: 1.69 (1.30), 1.38, 0–7 svg/wk All fish, mollusks, and crustaceans: 2.33 (1.71), 1.84, 0–11 svg/wk	EPA Mean (SD): 0.039 (0.035); Range: 0.018, 0.200 DHA Mean (SD): 0.045 (0.029); Range: 0.014, 0.152 Total w-6/total w-3 Mean (SD): 3.81 (1.48); Range: 0.32, 9.64	Total Mercury (ng/g), Mean (SD); Range Maternal hair during pregnancy: 1061 (1028); 17, 13520 Maternal blood during pregnancy: 3.14 (3.44); 0.05, 39.60 Maternal urine during pregnancy: 1.11 (1.51); 0.01, 18.61 Cord blood: 5.54 (4.83); 0.12, 32.76 Breast milk: 0.33 (1.31); 0, 28.30	Social-emotional and behavioral	Bayley Scales of Infant Development-III (BSID-III)	Adaptive behavior subscale; measured by 2 trained psychologists; Higher scores = better performance	Adaptability	18 mo	Maternal fish intake during pregnancy and BSID: Adaptive behavior, B, p-val: 1.1384, p=0.0150 In model with THg from cord blood: NS (data NR)	Child sex,Child age,Maternal age,SES,Alcohol intake,Smoking,Maternal anthropometrics,Child birth weight,Gestational age,Parental education	Race/ethnicity,Non-fish dietary exposure to n-3 PUFAs,Parity	Breastfeeding status,Maternal IQ,National origin,Child fish intake,Time of day of outcome assessment	Some key confounders not accounted for,No preregistered data analysis plan,Not all measures/analyses reported,Exposure not well defined,Exposure measurement after pregnancy	Maternal fish intake during pregnancy was positively associated with child social-emotional development; however, not with other neurodevelopment performance (composite language, adaptative behavior) at 18mo
Valent et al., 2013	Prospective cohort study	NR	Italy	European Union and ARRS of Slovenia	900	Mean (SD): 33.3 (4.3) y	n = 299 (49.3%)	Maternal birth country: Italy: n=563 (92.9%) Other: n=43 (7.1%)	Education status, n (%) Elementary school: 5 (0.8) Middle school: 95 (15.7) High school: 293 (48.3) University degree: 211 (34.8) Not reported: 2 (0.3) Occupational status, n (%) Employed: 508 (83.8) House wife: 48 (7.9) Seeking work: 27 (4.4) Student: 6 (1.0) Stopped working: 8 (1.3) Other/missing: 9 (1.5) Socio-economic index of family Mean (SD), Median: 2.6 (0.9), 2.7	Pre-pregnancy BMI (kg/m2) Mean (SD): 23.3 (14.5)	Mean (SD): 13.3 (4.2) kg	NR	Maternal fish intake (servings/wk): fish, crustaceans, and mollusks (cooked according to different recipes), and fish in oil; 1 svg = 150 g	FFQ, after delivery, validated but adpated	Mean (SD), Median, Range Fresh or frozen fish: 1.06 (0.99), 0.92, 0–6 svg/wk Fresh, frozen, and canned fish: 1.69 (1.30), 1.38, 0–7 svg/wk All fish, mollusks, and crustaceans: 2.33 (1.71), 1.84, 0–11 svg/wk	EPA Mean (SD): 0.039 (0.035); Range: 0.018, 0.200 DHA Mean (SD): 0.045 (0.029); Range: 0.014, 0.152 Total w-6/total w-3 Mean (SD): 3.81 (1.48); Range: 0.32, 9.64	Total Mercury (ng/g), Mean (SD); Range Maternal hair during pregnancy: 1061 (1028); 17, 13520 Maternal blood during pregnancy: 3.14 (3.44); 0.05, 39.60 Maternal urine during pregnancy: 1.11 (1.51); 0.01, 18.61 Cord blood: 5.54 (4.83); 0.12, 32.76 Breast milk: 0.33 (1.31); 0, 28.30	Social-emotional and behavioral	Bayley Scales of Infant Development-III (BSID-III)	Social-emotional subscale; measured by 2 trained psychologists; Higher scores = better performance	Social-emotional development	18 mo	Maternal fish intake during pregnancy and BSID: Social-emotional, B, p-val: 1.4589, p=0.0134 In model with THg from cord blood: 1.8425, p=0.0284	Child sex,Child age,Maternal age,SES,Alcohol intake,Smoking,Maternal anthropometrics,Child birth weight,Gestational age,Parental education	Race/ethnicity,Non-fish dietary exposure to n-3 PUFAs,Parity	Breastfeeding status,Maternal IQ,National origin,Child fish intake,Time of day of outcome assessment	Some key confounders not accounted for,No preregistered data analysis plan,Not all measures/analyses reported,Exposure not well defined,Exposure measurement after pregnancy	Maternal fish intake during pregnancy was positively associated with child social-emotional development (composite language, social-emotional, and adaptative behavior); however, not with other neurodevelopment performance (cognition, motor) at 18mo.
Sagiv et al., 2012	Prospective cohort study	The New Bedford Cohort	United States of America (USA)	National Institute of Environmental Health Sciences, National Institutes of Health	788	n (%) <20 y: 56 (13.3) 20 -29 y: 209 (49.6) 30 - 34 y: 100 (23.8) ≥35 y: 56 (13.3)	49.6%	Child's race, n (%) White: 308 (74.2) Nonwhite: 107 (25.8)	Maternal education level at child's 8 y examination, n (%) <12th grade: 34 (8.2) HS graduate: 127 (30.5) Some college: 255 (61.3) Annual household income at child's 8 y examination <$20,000: 74 (17.8) $20,000 - $39,999: 112 (27.0) ≥$40,000: 229 (55.2)	NR	NR	NR	Fish intake (servs/wk) included intake of: dark fish (e.g., salmon, mackerel, bluefish, and sword-fish); tuna (including canned tuna); shellfish (e.g., lobster and clams); eel; other fish	FFQ, after delivery Validation: NR	Total fish intake (serv/wk) Mean (SD): 3.7 (3.9) Median (range): 2.3 (0.0, 22.6) Total fish intake, n (%) ≤2 serv/wk: 196 (47.5) >2 serv/wk: 217 (52.5) Local fish intake, n (%) No: 367 (88.9) Yes: 46 (11.1)	NR	Maternal hair mercury Mean (SD): 0.62 (0.57) μg/g Median (range): 0.45 (0.03 - 5.14) μg/g	Social-emotional and behavioral	Conners Rating Scale-Teachers (CRS-T)	Inattentive, hyperactive-impulsive, and total score, higher scores on the CRS-T = more adverse behavior	Impulsivity/hyperactivity	8 y	Maternal fish intake and neurophysiological behavior (CRS-T) DSM- IV impulsive/hyperactive, RR (95% CI) ≤2 serv/wk (n=222): Ref >2 serv/wk (n=235): 0.4 (0.2, 0.6) Adj for maternal hair Hg: ≤2 serv/wk (n=173): Ref >2 serv/wk (n=189): 0.4 (0.2, 0.6)	Child sex,Child age,Maternal age,Race/ethnicity,SES,Alcohol intake,Smoking,Parental education	Non-fish dietary exposure to n-3 PUFAs,Maternal anthropometrics,Child birth weight,Gestational age,Parity,FOR ADD, ADHD, Anxiety, ASD, Depression: Family history of neurocognitive disorders	Maternal IQ,Home environment,Depressive symptoms,Illicit drug use,Maternal hair mercury	Several key confounders not accounted for,Dietary assessment method not validated,Not all measures/analyses reported,Parent reported outcome assessment (CRS-T)	Maternal fish consumption during pregnancy was associated with fewer behavior problems (CRS-T subscales: impulsivity/hyperactivity, inattentive, total); while associations between maternal fish intake and cognitive performance tests (mainly of reaction time and accuracy) were not significant.
Oken, 2008a	Prospective cohort study	Danish National Birth Cohort (DNBC)	Denmark	Study: Danish National Research Foundation, Danish Pharmaceutical Association, Danish Ministry of Health, Danish National Board of Health, Statens Serum Institut, BIOMED, March of Dimes, Danish Heart Association, Danish Medical Research Council, Sygekassernes Helsefond, Early Nutrition Programming Project, NIH; Authors: American Scandinavian Foundation, Inger and Jens Bruun Foundation, Mead Johns…	92,676	Mean (SD): 29.3 (4.1) y	49.7%	NR	SES: High: 23.3% Medium: 32.5% Skilled: 28.0% Unskilled: 10.1% Unemployed: 1.2% Student: 4.8% Education: <9th grade: 0.3% 9th grade: 6.5% 10th grade: 25.9% Graduated from 2-y HS (standard duration in Denmark): 13.7% Graduated from HS: 53.7%	NR	NR	BF duration, Mean (SD): 7.9mo (4.6)	Fish intake (g/d, g/wk, servings/wk)	FFQ, validated; used standard portion sizes to calculate amount; 25wk gestation	Mean (SD), Range: Overall: 26.6 (22.7), 0-493.9 g/d Q1: 5.4 (3.3), 0-10.5 g/d, <1 svg/wk Q3: 22.3 (2.5), 18.2-26.8 g/d, ~1.5 svg/wk Q5: 58.6 (30.2), 39.4-493.9 g/d, ~3.5 svg/wk No fish: 2.8% 1-2 servings/wk (1-340 g/wk): 86.3% ≥3 servings/wk (>340 g/wk): 11.0%	NR	NR	Social-emotional and behavioral	Parental report questionnaire	Social or cognitive development subscale; parental report; higher score = better performance	Social-emotional development	~6mo	Quintiles of fish intake at 25wk gestation and social or cognitive development at 6mo; OR (95% CI): Q1 (n=5744, 19.8%): REF Q2 (n=5873, 20.3%): 1.0 (0.93, 1.07) Q3 (n=5913, 20.4%): 1.07 (0.99, 1.15) Q4 (n=5823, 20.1%): 1.18 (0.09, 1.27) Q5 (n=5605, 19.4%): 1.33 (1.23, 1.44)	Child sex,Child age,Maternal age,SES,Alcohol intake,Smoking,Maternal anthropometrics,Child birth weight,Gestational age,Parental education,Parity	Race/ethnicity	Breastfeeding status,Paternal educational level,Head circumference,Mother's marital status,Postpartum depression,Parent learning difficulties,Child weight at outcome measure	One key confounder not accounted for,Outcome assessment - parental report,Outcome assessment method not validated,Missing data,No preregistered data analysis plan,Did not account for maternal mercury exposure	Higher maternal fish intake at 25wk gestation was associated with higher total developmental milestone achievement, motor development, and social/cognitive development at 18mo.
Gale, 2008	Prospective cohort study	NR	United Kingdom (UK)	Medical Research Council and WellChild (previously Children Nationwide)	461 eligible/invited; 226 agreed to participate; 217 with complete data	Mean (SD): 27.0 (4.7) y	0.479	NR	Social class, n (%) Manual: 54 (24.9) Non-manual: 163 (75.1) Educational qualifications, n (%) <A levels: 126 (58.1) ≥A levels: 91 (41.9)	NR	NR	Duration of breast-feeding: Never: n=59 (28.5%) <1 month: n=51 (24.6%) 1–4 months: n=43 (20.8%) >4 months: n=54 (26.1%)	Frequency of a) white fish (grilled, poached, steamed, in crumbs or batter), b) fish pie, fish fingers, fish in sauces, c) oily fish (e.g. tuna, sardines, trout, salmon, mackerel) and d) shell fish (e.g. crab, prawns, mussels) intake during pregnancy	FFQ at 15wk & 32wk gestation; frequency of consumption over last 3 mo (freq only, not amt)	Frequency of eating fish in EARLY pregnancy All types: Never: n=19 (8.76%) Less than once per week: n=55 (25.3%) Once or twice per week: n=102 (47.0%) Three or more times per week: n=41 (18.9%) Oily fish: Never: n=62 (28.6%) Less than once per week: n=100 (46.1%) Once or more per week: n=55 (25.3%) Frequency of eating fish in LATE pregnancy All types: Never: n=19 (8.76%) Less than once per week: …	NR	NR	Social-emotional and behavioral	Strengths and Difficulties Questionnaire (SDQ)	Conduct problems; higher score= more behavior problems, ie lower score= better performance	Externalizing	9y	Maternal intake of OILY FISH in EARLY pregnancy: Odds Ratios for behavior problems-Conduct problems, OR (95%CI) Never (n=62; 28.6%; # of cases, n=14; 23%): 1.0 <1/wk (n=100; 46.1%; # of cases, n=8; 15%): 0.58 (0.22, 1.53) ≥1/wk (n=55; 25.3%; # of cases, n=5; 9%): 0.36 (0.11, 1.21) Ate oily fish, any frequency (n=155; 71.4%): NR	Child age,Maternal age,SES,Alcohol intake,Smoking,Child birth weight	Child sex,Race/ethnicity,Non-fish dietary exposure to n-3 PUFAs,Maternal anthropometrics,Gestational age,Parental education,Parity	Breastfeeding status,Maternal IQ	Several key confounders not accounted for,Small sample size,Exposure based on frequency, not amount,Likely underpowered	There were no significant associations between maternal fish intake (all fish, oily fish) and IQ (full scale, performance, verbal) in EARLY pregnancy. However, in LATE pregnancy there was a significant positive association between maternal consumption of all fish, <1/week and 1-2/week, and full-scale and verbal IQ compared to never eating fish. This was not significant when comparing mothers who …
Gale, 2008	Prospective cohort study	NR	United Kingdom (UK)	Medical Research Council and WellChild (previously Children Nationwide)	461 eligible/invited; 226 agreed to participate; 217 with complete data	Mean (SD): 27.0 (4.7) y	0.479	NR	Social class, n (%) Manual: 54 (24.9) Non-manual: 163 (75.1) Educational qualifications, n (%) <A levels: 126 (58.1) ≥A levels: 91 (41.9)	NR	NR	Duration of breast-feeding: Never: n=59 (28.5%) <1 month: n=51 (24.6%) 1–4 months: n=43 (20.8%) >4 months: n=54 (26.1%)	Frequency of a) white fish (grilled, poached, steamed, in crumbs or batter), b) fish pie, fish fingers, fish in sauces, c) oily fish (e.g. tuna, sardines, trout, salmon, mackerel) and d) shell fish (e.g. crab, prawns, mussels) intake during pregnancy	FFQ at 15wk & 32wk gestation; frequency of consumption over last 3 mo (freq only, not amt)	Frequency of eating fish in EARLY pregnancy All types: Never: n=19 (8.76%) Less than once per week: n=55 (25.3%) Once or twice per week: n=102 (47.0%) Three or more times per week: n=41 (18.9%) Oily fish: Never: n=62 (28.6%) Less than once per week: n=100 (46.1%) Once or more per week: n=55 (25.3%) Frequency of eating fish in LATE pregnancy All types: Never: n=19 (8.76%) Less than once per week: …	NR	NR	Social-emotional and behavioral	Strengths and Difficulties Questionnaire (SDQ)	Conduct problems; higher score= more behavior problems, ie lower score= better performance	Externalizing	9y	Maternal intake of OILY FISH in LATE pregnancy: Odds Ratios for behavior problems-Conduct problems, OR (95%CI) Never (n=70; 32.3%; # of cases, n=17; 24%): 1.0 <1/wk (n=97; 44.7%; # of cases, n=11; 11%): 0.46 (0.18, 1.17) ≥1/wk (n=50; 23.0%; # of cases, n=9; 18%): 0.31 (0.08, 1.10) Ate oily fish, any frequency (n=147; 67.7%): NR	Child age,Maternal age,SES,Alcohol intake,Smoking,Child birth weight	Child sex,Race/ethnicity,Non-fish dietary exposure to n-3 PUFAs,Maternal anthropometrics,Gestational age,Parental education,Parity	Breastfeeding status,Maternal IQ	Several key confounders not accounted for,Small sample size,Exposure based on frequency, not amount,Likely underpowered	There were no significant associations between maternal fish intake (all fish, oily fish) and IQ (full scale, performance, verbal) in EARLY pregnancy. However, in LATE pregnancy there was a significant positive association between maternal consumption of all fish, <1/week and 1-2/week, and full-scale and verbal IQ compared to never eating fish. This was not significant when comparing mothers who …
Gale, 2008	Prospective cohort study	NR	United Kingdom (UK)	Medical Research Council and WellChild (previously Children Nationwide)	461 eligible/invited; 226 agreed to participate; 217 with complete data	Mean (SD): 27.0 (4.7) y	0.479	NR	Social class, n (%) Manual: 54 (24.9) Non-manual: 163 (75.1) Educational qualifications, n (%) <A levels: 126 (58.1) ≥A levels: 91 (41.9)	NR	NR	Duration of breast-feeding: Never: n=59 (28.5%) <1 month: n=51 (24.6%) 1–4 months: n=43 (20.8%) >4 months: n=54 (26.1%)	Frequency of a) white fish (grilled, poached, steamed, in crumbs or batter), b) fish pie, fish fingers, fish in sauces, c) oily fish (e.g. tuna, sardines, trout, salmon, mackerel) and d) shell fish (e.g. crab, prawns, mussels) intake during pregnancy	FFQ at 15wk & 32wk gestation; frequency of consumption over last 3 mo (freq only, not amt)	Frequency of eating fish in EARLY pregnancy All types: Never: n=19 (8.76%) Less than once per week: n=55 (25.3%) Once or twice per week: n=102 (47.0%) Three or more times per week: n=41 (18.9%) Oily fish: Never: n=62 (28.6%) Less than once per week: n=100 (46.1%) Once or more per week: n=55 (25.3%) Frequency of eating fish in LATE pregnancy All types: Never: n=19 (8.76%) Less than once per week: …	NR	NR	Social-emotional and behavioral	Strengths and Difficulties Questionnaire (SDQ)	Hyperactivity; higher score= more behavior problems, ie lower score= better performance	Impulsivity/hyperactivity	9y	Maternal intake of OILY FISH in EARLY pregnancy: Odds Ratios for behavior problems-Hyperactivity, OR (95%CI) Never (n=62; 28.6%; # of cases, n=18; 29%): 1.0 <1/wk (n=100; 46.1%; # of cases, n=96; 11%): 0.30 (0.12, 0.76) ≥1/wk (n=55; 25.3%; # of cases, n=9; 16%): 0.41 (0.15, 1.12) Ate oily fish, any frequency (n=155; 71.4%): 0.34 (0.15, 0.78)	Child age,Maternal age,SES,Alcohol intake,Smoking,Child birth weight	Child sex,Race/ethnicity,Non-fish dietary exposure to n-3 PUFAs,Maternal anthropometrics,Gestational age,Parental education,Parity	Breastfeeding status,Maternal IQ	Several key confounders not accounted for,Small sample size,Exposure based on frequency, not amount,Likely underpowered	There were no significant associations between maternal fish intake (all fish, oily fish) and IQ (full scale, performance, verbal) in EARLY pregnancy. However, in LATE pregnancy there was a significant positive association between maternal consumption of all fish, <1/week and 1-2/week, and full-scale and verbal IQ compared to never eating fish. This was not significant when comparing mothers who …
Gale, 2008	Prospective cohort study	NR	United Kingdom (UK)	Medical Research Council and WellChild (previously Children Nationwide)	461 eligible/invited; 226 agreed to participate; 217 with complete data	Mean (SD): 27.0 (4.7) y	0.479	NR	Social class, n (%) Manual: 54 (24.9) Non-manual: 163 (75.1) Educational qualifications, n (%) <A levels: 126 (58.1) ≥A levels: 91 (41.9)	NR	NR	Duration of breast-feeding: Never: n=59 (28.5%) <1 month: n=51 (24.6%) 1–4 months: n=43 (20.8%) >4 months: n=54 (26.1%)	Frequency of a) white fish (grilled, poached, steamed, in crumbs or batter), b) fish pie, fish fingers, fish in sauces, c) oily fish (e.g. tuna, sardines, trout, salmon, mackerel) and d) shell fish (e.g. crab, prawns, mussels) intake during pregnancy	FFQ at 15wk & 32wk gestation; frequency of consumption over last 3 mo (freq only, not amt)	Frequency of eating fish in EARLY pregnancy All types: Never: n=19 (8.76%) Less than once per week: n=55 (25.3%) Once or twice per week: n=102 (47.0%) Three or more times per week: n=41 (18.9%) Oily fish: Never: n=62 (28.6%) Less than once per week: n=100 (46.1%) Once or more per week: n=55 (25.3%) Frequency of eating fish in LATE pregnancy All types: Never: n=19 (8.76%) Less than once per week: …	NR	NR	Social-emotional and behavioral	Strengths and Difficulties Questionnaire (SDQ)	Hyperactivity; higher score= more behavior problems, ie lower score= better performance	Impulsivity/hyperactivity	9y	Maternal intake of OILY FISH in LATE pregnancy: Odds Ratios for behavior problems-Hyperactivity, OR (95%CI) Never (n=70; 32.3%; # of cases, n=18; 26%): 1.0 <1/wk (n=97; 44.7%; # of cases, n=12; 12%): 0.40 (0.16, 0.98) ≥1/wk (n=50; 23.0%; # of cases, n=9; 18%): 0.72 (0.26, 1.98) Ate oily fish, any frequency (n=147; 67.7%): 0.49 (0.22, 1.10)	Child age,Maternal age,SES,Alcohol intake,Smoking,Child birth weight	Child sex,Race/ethnicity,Non-fish dietary exposure to n-3 PUFAs,Maternal anthropometrics,Gestational age,Parental education,Parity	Breastfeeding status,Maternal IQ	Several key confounders not accounted for,Small sample size,Exposure based on frequency, not amount,Likely underpowered	There were no significant associations between maternal fish intake (all fish, oily fish) and IQ (full scale, performance, verbal) in EARLY pregnancy. However, in LATE pregnancy there was a significant positive association between maternal consumption of all fish, <1/week and 1-2/week, and full-scale and verbal IQ compared to never eating fish. This was not significant when comparing mothers who …
Gale, 2008	Prospective cohort study	NR	United Kingdom (UK)	Medical Research Council and WellChild (previously Children Nationwide)	461 eligible/invited; 226 agreed to participate; 217 with complete data	Mean (SD): 27.0 (4.7) y	0.479	NR	Social class, n (%) Manual: 54 (24.9) Non-manual: 163 (75.1) Educational qualifications, n (%) <A levels: 126 (58.1) ≥A levels: 91 (41.9)	NR	NR	Duration of breast-feeding: Never: n=59 (28.5%) <1 month: n=51 (24.6%) 1–4 months: n=43 (20.8%) >4 months: n=54 (26.1%)	Frequency of a) white fish (grilled, poached, steamed, in crumbs or batter), b) fish pie, fish fingers, fish in sauces, c) oily fish (e.g. tuna, sardines, trout, salmon, mackerel) and d) shell fish (e.g. crab, prawns, mussels) intake during pregnancy	FFQ at 15wk & 32wk gestation; frequency of consumption over last 3 mo (freq only, not amt)	Frequency of eating fish in EARLY pregnancy All types: Never: n=19 (8.76%) Less than once per week: n=55 (25.3%) Once or twice per week: n=102 (47.0%) Three or more times per week: n=41 (18.9%) Oily fish: Never: n=62 (28.6%) Less than once per week: n=100 (46.1%) Once or more per week: n=55 (25.3%) Frequency of eating fish in LATE pregnancy All types: Never: n=19 (8.76%) Less than once per week: …	NR	NR	Social-emotional and behavioral	Strengths and Difficulties Questionnaire (SDQ)	Emotional symptoms; higher score= more behavior problems, ie lower score= better performance	Internalizing	9y	Maternal intake of OILY FISH in EARLY pregnancy: Odds Ratios for behavior problems-Emotional symptoms, OR (95%CI) Never (n=62; 28.6%; # of cases, n=19; 31%): 1.0 <1/wk (n=100; 46.1%; # of cases, n=10; 19%): 0.63 (0.19, 2.06) ≥1/wk (n=55; 25.3%; # of cases, n=8; 14%): 0.79 (0.20, 3.08) Ate oily fish, any frequency (n=155; 71.4%): NR	Child age,Maternal age,SES,Alcohol intake,Smoking,Child birth weight	Child sex,Race/ethnicity,Non-fish dietary exposure to n-3 PUFAs,Maternal anthropometrics,Gestational age,Parental education,Parity	Breastfeeding status,Maternal IQ	Several key confounders not accounted for,Small sample size,Exposure based on frequency, not amount,Likely underpowered	There were no significant associations between maternal fish intake (all fish, oily fish) and IQ (full scale, performance, verbal) in EARLY pregnancy. However, in LATE pregnancy there was a significant positive association between maternal consumption of all fish, <1/week and 1-2/week, and full-scale and verbal IQ compared to never eating fish. This was not significant when comparing mothers who …
Gale, 2008	Prospective cohort study	NR	United Kingdom (UK)	Medical Research Council and WellChild (previously Children Nationwide)	461 eligible/invited; 226 agreed to participate; 217 with complete data	Mean (SD): 27.0 (4.7) y	0.479	NR	Social class, n (%) Manual: 54 (24.9) Non-manual: 163 (75.1) Educational qualifications, n (%) <A levels: 126 (58.1) ≥A levels: 91 (41.9)	NR	NR	Duration of breast-feeding: Never: n=59 (28.5%) <1 month: n=51 (24.6%) 1–4 months: n=43 (20.8%) >4 months: n=54 (26.1%)	Frequency of a) white fish (grilled, poached, steamed, in crumbs or batter), b) fish pie, fish fingers, fish in sauces, c) oily fish (e.g. tuna, sardines, trout, salmon, mackerel) and d) shell fish (e.g. crab, prawns, mussels) intake during pregnancy	FFQ at 15wk & 32wk gestation; frequency of consumption over last 3 mo (freq only, not amt)	Frequency of eating fish in EARLY pregnancy All types: Never: n=19 (8.76%) Less than once per week: n=55 (25.3%) Once or twice per week: n=102 (47.0%) Three or more times per week: n=41 (18.9%) Oily fish: Never: n=62 (28.6%) Less than once per week: n=100 (46.1%) Once or more per week: n=55 (25.3%) Frequency of eating fish in LATE pregnancy All types: Never: n=19 (8.76%) Less than once per week: …	NR	NR	Social-emotional and behavioral	Strengths and Difficulties Questionnaire (SDQ)	Peer problems; higher score= more behavior problems, ie lower score= better performance	Internalizing	9y	Maternal intake of OILY FISH in EARLY pregnancy: Odds Ratios for behavior problems-Peer problems, OR (95%CI) Never (n=62; 28.6%; # of cases, n=15; 25%): 1.0 <1/wk (n=100; 46.1%; # of cases, n=14; 26%): 0.79 (0.27, 2.32) ≥1/wk (n=55; 25.3%; # of cases, n=13; 23%): 1.44 (0.47, 4.80) Ate oily fish, any frequency (n=155; 71.4%): NR	Child age,Maternal age,SES,Alcohol intake,Smoking,Child birth weight	Child sex,Race/ethnicity,Non-fish dietary exposure to n-3 PUFAs,Maternal anthropometrics,Gestational age,Parental education,Parity	Breastfeeding status,Maternal IQ	Several key confounders not accounted for,Small sample size,Exposure based on frequency, not amount,Likely underpowered	There were no significant associations between maternal fish intake (all fish, oily fish) and IQ (full scale, performance, verbal) in EARLY pregnancy. However, in LATE pregnancy there was a significant positive association between maternal consumption of all fish, <1/week and 1-2/week, and full-scale and verbal IQ compared to never eating fish. This was not significant when comparing mothers who …
Gale, 2008	Prospective cohort study	NR	United Kingdom (UK)	Medical Research Council and WellChild (previously Children Nationwide)	461 eligible/invited; 226 agreed to participate; 217 with complete data	Mean (SD): 27.0 (4.7) y	0.479	NR	Social class, n (%) Manual: 54 (24.9) Non-manual: 163 (75.1) Educational qualifications, n (%) <A levels: 126 (58.1) ≥A levels: 91 (41.9)	NR	NR	Duration of breast-feeding: Never: n=59 (28.5%) <1 month: n=51 (24.6%) 1–4 months: n=43 (20.8%) >4 months: n=54 (26.1%)	Frequency of a) white fish (grilled, poached, steamed, in crumbs or batter), b) fish pie, fish fingers, fish in sauces, c) oily fish (e.g. tuna, sardines, trout, salmon, mackerel) and d) shell fish (e.g. crab, prawns, mussels) intake during pregnancy	FFQ at 15wk & 32wk gestation; frequency of consumption over last 3 mo (freq only, not amt)	Frequency of eating fish in EARLY pregnancy All types: Never: n=19 (8.76%) Less than once per week: n=55 (25.3%) Once or twice per week: n=102 (47.0%) Three or more times per week: n=41 (18.9%) Oily fish: Never: n=62 (28.6%) Less than once per week: n=100 (46.1%) Once or more per week: n=55 (25.3%) Frequency of eating fish in LATE pregnancy All types: Never: n=19 (8.76%) Less than once per week: …	NR	NR	Social-emotional and behavioral	Strengths and Difficulties Questionnaire (SDQ)	Emotional symptoms; higher score= more behavior problems, ie lower score= better performance	Internalizing	9y	Maternal intake of OILY FISH in LATE pregnancy: Odds Ratios for behavior problems-Emotional symptoms, OR (95%CI) Never (n=70; 32.3%; # of cases, n=9; 13%): 1.0 <1/wk (n=97; 44.7%; # of cases, n=12; 12%): 2.32 (0.73, 7.43) ≥1/wk (n=50; 23.0%; # of cases, n=5; 10%): 1.04 (0.23, 4.66) Ate oily fish, any frequency (n=147; 67.7%): NR	Child age,Maternal age,SES,Alcohol intake,Smoking,Child birth weight	Child sex,Race/ethnicity,Non-fish dietary exposure to n-3 PUFAs,Maternal anthropometrics,Gestational age,Parental education,Parity	Breastfeeding status,Maternal IQ	Several key confounders not accounted for,Small sample size,Exposure based on frequency, not amount,Likely underpowered	There were no significant associations between maternal fish intake (all fish, oily fish) and IQ (full scale, performance, verbal) in EARLY pregnancy. However, in LATE pregnancy there was a significant positive association between maternal consumption of all fish, <1/week and 1-2/week, and full-scale and verbal IQ compared to never eating fish. This was not significant when comparing mothers who …
Gale, 2008	Prospective cohort study	NR	United Kingdom (UK)	Medical Research Council and WellChild (previously Children Nationwide)	461 eligible/invited; 226 agreed to participate; 217 with complete data	Mean (SD): 27.0 (4.7) y	0.479	NR	Social class, n (%) Manual: 54 (24.9) Non-manual: 163 (75.1) Educational qualifications, n (%) <A levels: 126 (58.1) ≥A levels: 91 (41.9)	NR	NR	Duration of breast-feeding: Never: n=59 (28.5%) <1 month: n=51 (24.6%) 1–4 months: n=43 (20.8%) >4 months: n=54 (26.1%)	Frequency of a) white fish (grilled, poached, steamed, in crumbs or batter), b) fish pie, fish fingers, fish in sauces, c) oily fish (e.g. tuna, sardines, trout, salmon, mackerel) and d) shell fish (e.g. crab, prawns, mussels) intake during pregnancy	FFQ at 15wk & 32wk gestation; frequency of consumption over last 3 mo (freq only, not amt)	Frequency of eating fish in EARLY pregnancy All types: Never: n=19 (8.76%) Less than once per week: n=55 (25.3%) Once or twice per week: n=102 (47.0%) Three or more times per week: n=41 (18.9%) Oily fish: Never: n=62 (28.6%) Less than once per week: n=100 (46.1%) Once or more per week: n=55 (25.3%) Frequency of eating fish in LATE pregnancy All types: Never: n=19 (8.76%) Less than once per week: …	NR	NR	Social-emotional and behavioral	Strengths and Difficulties Questionnaire (SDQ)	Peer problems; higher score= more behavior problems, ie lower score= better performance	Internalizing	9y	Maternal intake of OILY FISH in LATE pregnancy: Odds Ratios for behavior problems-Peer problems, OR (95%CI) Never (n=70; 32.3%; # of cases, n=12; 18%): 1.0 <1/wk (n=97; 44.7%; # of cases, n=12; 12%): 0.68 (0.25, 1.82) ≥1/wk (n=50; 23.0%; # of cases, n=7; 14%): 0.82 (0.27, 2.57) Ate oily fish, any frequency (n=147; 67.7%): NR	Child age,Maternal age,SES,Alcohol intake,Smoking,Child birth weight	Child sex,Race/ethnicity,Non-fish dietary exposure to n-3 PUFAs,Maternal anthropometrics,Gestational age,Parental education,Parity	Breastfeeding status,Maternal IQ	Several key confounders not accounted for,Small sample size,Exposure based on frequency, not amount,Likely underpowered	There were no significant associations between maternal fish intake (all fish, oily fish) and IQ (full scale, performance, verbal) in EARLY pregnancy. However, in LATE pregnancy there was a significant positive association between maternal consumption of all fish, <1/week and 1-2/week, and full-scale and verbal IQ compared to never eating fish. This was not significant when comparing mothers who …
Gale, 2008	Prospective cohort study	NR	United Kingdom (UK)	Medical Research Council and WellChild (previously Children Nationwide)	461 eligible/invited; 226 agreed to participate; 217 with complete data	Mean (SD): 27.0 (4.7) y	0.479	NR	Social class, n (%) Manual: 54 (24.9) Non-manual: 163 (75.1) Educational qualifications, n (%) <A levels: 126 (58.1) ≥A levels: 91 (41.9)	NR	NR	Duration of breast-feeding: Never: n=59 (28.5%) <1 month: n=51 (24.6%) 1–4 months: n=43 (20.8%) >4 months: n=54 (26.1%)	Frequency of a) white fish (grilled, poached, steamed, in crumbs or batter), b) fish pie, fish fingers, fish in sauces, c) oily fish (e.g. tuna, sardines, trout, salmon, mackerel) and d) shell fish (e.g. crab, prawns, mussels) intake during pregnancy	FFQ at 15wk & 32wk gestation; frequency of consumption over last 3 mo (freq only, not amt)	Frequency of eating fish in EARLY pregnancy All types: Never: n=19 (8.76%) Less than once per week: n=55 (25.3%) Once or twice per week: n=102 (47.0%) Three or more times per week: n=41 (18.9%) Oily fish: Never: n=62 (28.6%) Less than once per week: n=100 (46.1%) Once or more per week: n=55 (25.3%) Frequency of eating fish in LATE pregnancy All types: Never: n=19 (8.76%) Less than once per week: …	NR	NR	Social-emotional and behavioral	Strengths and Difficulties Questionnaire (SDQ)	Total Difficulties Score; higher score= more behavior problems, ie lower score= better performance	Total difficulties	9y	Maternal intake of FISH (ALL) in early or late pregnancy: Odds ratio for High Total Difficulties score, OR (95%CI) Never (n=NR): REF Ate fish1-2/week (n=NR): 0.32 (0.08, 1.26) Ate fish ≥3/wk (n=NR): 0.23 (0.04, 1.24)	Child age,Maternal age,SES,Alcohol intake,Smoking,Child birth weight	Child sex,Race/ethnicity,Non-fish dietary exposure to n-3 PUFAs,Maternal anthropometrics,Gestational age,Parental education,Parity	Breastfeeding status,Maternal IQ	Several key confounders not accounted for,Small sample size,Exposure based on frequency, not amount,Likely underpowered	There were no significant associations between maternal fish intake (all fish, oily fish) and IQ (full scale, performance, verbal) in EARLY pregnancy. However, in LATE pregnancy there was a significant positive association between maternal consumption of all fish, <1/week and 1-2/week, and full-scale and verbal IQ compared to never eating fish. This was not significant when comparing mothers who …
Gale, 2008	Prospective cohort study	NR	United Kingdom (UK)	Medical Research Council and WellChild (previously Children Nationwide)	461 eligible/invited; 226 agreed to participate; 217 with complete data	Mean (SD): 27.0 (4.7) y	0.479	NR	Social class, n (%) Manual: 54 (24.9) Non-manual: 163 (75.1) Educational qualifications, n (%) <A levels: 126 (58.1) ≥A levels: 91 (41.9)	NR	NR	Duration of breast-feeding: Never: n=59 (28.5%) <1 month: n=51 (24.6%) 1–4 months: n=43 (20.8%) >4 months: n=54 (26.1%)	Frequency of a) white fish (grilled, poached, steamed, in crumbs or batter), b) fish pie, fish fingers, fish in sauces, c) oily fish (e.g. tuna, sardines, trout, salmon, mackerel) and d) shell fish (e.g. crab, prawns, mussels) intake during pregnancy	FFQ at 15wk & 32wk gestation; frequency of consumption over last 3 mo (freq only, not amt)	Frequency of eating fish in EARLY pregnancy All types: Never: n=19 (8.76%) Less than once per week: n=55 (25.3%) Once or twice per week: n=102 (47.0%) Three or more times per week: n=41 (18.9%) Oily fish: Never: n=62 (28.6%) Less than once per week: n=100 (46.1%) Once or more per week: n=55 (25.3%) Frequency of eating fish in LATE pregnancy All types: Never: n=19 (8.76%) Less than once per week: …	NR	NR	Social-emotional and behavioral	Strengths and Difficulties Questionnaire (SDQ)	Total Difficulties Score; higher score= more behavior problems, ie lower score= better performance	Total difficulties	9y	Maternal intake of OILY FISH in EARLY pregnancy: Odds Ratios for behavior problems-Total Difficulties, OR (95%CI) Never (n=62; 28.6%; # of cases, n=19; 31%): 1.0 <1/wk (n=100; 46.1%; # of cases, n=8; 15%): 1.23 (0.41, 3.66) ≥1/wk (n=55; 25.3%; # of cases, n=13; 24%): 0.83 (0.22, 3.04) Ate oily fish, any frequency (n=155; 71.4%): NR	Child age,Maternal age,SES,Alcohol intake,Smoking,Child birth weight	Child sex,Race/ethnicity,Non-fish dietary exposure to n-3 PUFAs,Maternal anthropometrics,Gestational age,Parental education,Parity	Breastfeeding status,Maternal IQ	Several key confounders not accounted for,Small sample size,Exposure based on frequency, not amount,Likely underpowered	There were no significant associations between maternal fish intake (all fish, oily fish) and IQ (full scale, performance, verbal) in EARLY pregnancy. However, in LATE pregnancy there was a significant positive association between maternal consumption of all fish, <1/week and 1-2/week, and full-scale and verbal IQ compared to never eating fish. This was not significant when comparing mothers who …
Gale, 2008	Prospective cohort study	NR	United Kingdom (UK)	Medical Research Council and WellChild (previously Children Nationwide)	461 eligible/invited; 226 agreed to participate; 217 with complete data	Mean (SD): 27.0 (4.7) y	0.479	NR	Social class, n (%) Manual: 54 (24.9) Non-manual: 163 (75.1) Educational qualifications, n (%) <A levels: 126 (58.1) ≥A levels: 91 (41.9)	NR	NR	Duration of breast-feeding: Never: n=59 (28.5%) <1 month: n=51 (24.6%) 1–4 months: n=43 (20.8%) >4 months: n=54 (26.1%)	Frequency of a) white fish (grilled, poached, steamed, in crumbs or batter), b) fish pie, fish fingers, fish in sauces, c) oily fish (e.g. tuna, sardines, trout, salmon, mackerel) and d) shell fish (e.g. crab, prawns, mussels) intake during pregnancy	FFQ at 15wk & 32wk gestation; frequency of consumption over last 3 mo (freq only, not amt)	Frequency of eating fish in EARLY pregnancy All types: Never: n=19 (8.76%) Less than once per week: n=55 (25.3%) Once or twice per week: n=102 (47.0%) Three or more times per week: n=41 (18.9%) Oily fish: Never: n=62 (28.6%) Less than once per week: n=100 (46.1%) Once or more per week: n=55 (25.3%) Frequency of eating fish in LATE pregnancy All types: Never: n=19 (8.76%) Less than once per week: …	NR	NR	Social-emotional and behavioral	Strengths and Difficulties Questionnaire (SDQ)	Total Difficulties Score; higher score= more behavior problems, ie lower score= better performance	Total difficulties	9y	Maternal intake of OILY FISH in LATE pregnancy: Odds Ratios for behavior problems-Total Difficulties, OR (95%CI)Never (n=70; 32.3%; # of cases, n=11; 16%): 1.0 <1/wk (n=97; 44.7%; # of cases, n=11; 11%): 1.25 (0.43, 3.60) ≥1/wk (n=50; 23.0%; # of cases, n=5; 10%): 1.20 (0.32, 4.49) Ate oily fish, any frequency (n=147; 67.7%): NR	Child age,Maternal age,SES,Alcohol intake,Smoking,Child birth weight	Child sex,Race/ethnicity,Non-fish dietary exposure to n-3 PUFAs,Maternal anthropometrics,Gestational age,Parental education,Parity	Breastfeeding status,Maternal IQ	Several key confounders not accounted for,Small sample size,Exposure based on frequency, not amount,Likely underpowered	There were no significant associations between maternal fish intake (all fish, oily fish) and IQ (full scale, performance, verbal) in EARLY pregnancy. However, in LATE pregnancy there was a significant positive association between maternal consumption of all fish, <1/week and 1-2/week, and full-scale and verbal IQ compared to never eating fish. This was not significant when comparing mothers who …
Hibbeln, 2007	Prospective cohort study	Avon Longitudinal Study of Parents and Children (ALSPAC)	United Kingdom (UK)	Medical Research Council, Wellcome Trust, University of Bristol, UK government departments, Medical Charities, and other sources	8916	<20 years: 206 ≥20 years: 8,710	48%	White:8,805 Black: 63 Asian: 48	Education Low: 2,242 Middle: 3,236 High: 3,438	NR	NR	Breastfeeding Yes: 7,151 No: 1,765	Maternal seafood consumption: white fish, dark or oily fish, shellfish	FFQ, validated, Total seafood consumption per week calculated using portion sizes based on typical eating patterns in UK; at 32 wk gestation	None (n=1059; 12%) 1-340 g/wk (n=5770; 65%) >340 g/wk (n=2087; 23%)	NR	NR	Social-emotional and behavioral	Strengths and Difficulties Questionnaire (SDQ)	Total Difficulties score and 5 Subscales: Prosocial, hyperactivity, emotional symptoms, conduct problems, and peer problems; Maternal report; lowest 10% = sub-optimum behavioral outcomes	Externalizing	81 mo (6.75y)	Peer problems: Risk of adverse or suboptimal behavior, OR (95% CI): >340 g/wk (Ref): 1.0 1-340 g/wk: 0.97 (0.80, 1.16) None: 1.25 (0.96, 1.62) Test for trend, P-value: 0.1753	Child sex,Child age,Maternal age,Race/ethnicity,SES,Alcohol intake,Non-fish dietary exposure to n-3 PUFAs,Smoking,Child birth weight,Gestational age,Parental education,Parity	Maternal anthropometrics	Breastfeeding status	Outcome assessment - parental report,No preregistered data analysis plan,Did not account for maternal mercury exposure	Maternal seafood exposure is associated with reduced risk of adverse or suboptimal verbal and full scale IQ at age 8y (i.e., beneficial effect). s on child verbal and full scale IQ at 8y. Other beneficial associations were found between maternal seafood intake and communication skills, fine motor skills, prosocial behavior, and social development. No significant associations were found between ma…
Hibbeln, 2007	Prospective cohort study	Avon Longitudinal Study of Parents and Children (ALSPAC)	United Kingdom (UK)	Medical Research Council, Wellcome Trust, University of Bristol, UK government departments, Medical Charities, and other sources	8916	<20 years: 206 ≥20 years: 8,710	48%	White:8,805 Black: 63 Asian: 48	Education Low: 2,242 Middle: 3,236 High: 3,438	NR	NR	Breastfeeding Yes: 7,151 No: 1,765	Maternal seafood consumption: white fish, dark or oily fish, shellfish	FFQ, validated, Total seafood consumption per week calculated using portion sizes based on typical eating patterns in UK; at 32 wk gestation	None (n=1059; 12%) 1-340 g/wk (n=5770; 65%) >340 g/wk (n=2087; 23%)	NR	NR	Social-emotional and behavioral	Strengths and Difficulties Questionnaire (SDQ)	Total Difficulties score and 5 Subscales: Prosocial, hyperactivity, emotional symptoms, conduct problems, and peer problems; Maternal report; lowest 10% = sub-optimum behavioral outcomes	Externalizing	81 mo (6.75y)	Conduct: Risk of adverse or suboptimal behavior, OR (95% CI): >340 g/wk (Ref): 1.0 1-340 g/wk: 1.01 (0.81, 1.25) None: 1.21 (0.89, 1.64) Test for trend, P-value: 0.2869	Child sex,Child age,Maternal age,Race/ethnicity,SES,Alcohol intake,Non-fish dietary exposure to n-3 PUFAs,Smoking,Child birth weight,Gestational age,Parental education,Parity	Maternal anthropometrics	Breastfeeding status	Outcome assessment - parental report,No preregistered data analysis plan,Did not account for maternal mercury exposure	Maternal seafood exposure is associated with reduced risk of adverse or suboptimal verbal and full scale IQ at age 8y (i.e., beneficial effect). s on child verbal and full scale IQ at 8y. Other beneficial associations were found between maternal seafood intake and communication skills, fine motor skills, prosocial behavior, and social development. No significant associations were found between ma…
Hibbeln, 2007	Prospective cohort study	Avon Longitudinal Study of Parents and Children (ALSPAC)	United Kingdom (UK)	Medical Research Council, Wellcome Trust, University of Bristol, UK government departments, Medical Charities, and other sources	8916	<20 years: 206 ≥20 years: 8,710	48%	White:8,805 Black: 63 Asian: 48	Education Low: 2,242 Middle: 3,236 High: 3,438	NR	NR	Breastfeeding Yes: 7,151 No: 1,765	Maternal seafood consumption: white fish, dark or oily fish, shellfish	FFQ, validated, Total seafood consumption per week calculated using portion sizes based on typical eating patterns in UK; at 32 wk gestation	None (n=1059; 12%) 1-340 g/wk (n=5770; 65%) >340 g/wk (n=2087; 23%)	NR	NR	Social-emotional and behavioral	Strengths and Difficulties Questionnaire (SDQ)	Total Difficulties score and 5 Subscales: Prosocial, hyperactivity, emotional symptoms, conduct problems, and peer problems; Maternal report; lowest 10% = sub-optimum behavioral outcomes	Impulsivity/hyperactivity	81 mo (6.75y)	Hyperactivity: Risk of adverse or suboptimal behavior, OR (95% CI): >340 g/wk (Ref): 1.0 1-340 g/wk: 0.91 (0.73, 1.12) None: 1.13 (0.84, 1.53) Test for trend, P-value: 0.6293	Child sex,Child age,Maternal age,Race/ethnicity,SES,Alcohol intake,Non-fish dietary exposure to n-3 PUFAs,Smoking,Child birth weight,Gestational age,Parental education,Parity	Maternal anthropometrics	Breastfeeding status	Outcome assessment - parental report,No preregistered data analysis plan,Did not account for maternal mercury exposure	Maternal seafood exposure is associated with reduced risk of adverse or suboptimal verbal and full scale IQ at age 8y (i.e., beneficial effect). s on child verbal and full scale IQ at 8y. Other beneficial associations were found between maternal seafood intake and communication skills, fine motor skills, prosocial behavior, and social development. No significant associations were found between ma…
Hibbeln, 2007	Prospective cohort study	Avon Longitudinal Study of Parents and Children (ALSPAC)	United Kingdom (UK)	Medical Research Council, Wellcome Trust, University of Bristol, UK government departments, Medical Charities, and other sources	8916	<20 years: 206 ≥20 years: 8,710	48%	White:8,805 Black: 63 Asian: 48	Education Low: 2,242 Middle: 3,236 High: 3,438	NR	NR	Breastfeeding Yes: 7,151 No: 1,765	Maternal seafood consumption: white fish, dark or oily fish, shellfish	FFQ, validated, Total seafood consumption per week calculated using portion sizes based on typical eating patterns in UK; at 32 wk gestation	None (n=1059; 12%) 1-340 g/wk (n=5770; 65%) >340 g/wk (n=2087; 23%)	NR	NR	Social-emotional and behavioral	Strengths and Difficulties Questionnaire (SDQ)	Total Difficulties score and 5 Subscales: Prosocial, hyperactivity, emotional symptoms, conduct problems, and peer problems; Maternal report; lowest 10% = sub-optimum behavioral outcomes	Internalizing	81 mo (6.75y)	Emotional: Risk of adverse or suboptimal behavior, OR (95% CI): >340 g/wk (Ref): 1.0 1-340 g/wk: 0.96 (0.80, 1.17) None: 1.09 (0.83, 1.44) Test for trend, P-value: 0.6810	Child sex,Child age,Maternal age,Race/ethnicity,SES,Alcohol intake,Non-fish dietary exposure to n-3 PUFAs,Smoking,Child birth weight,Gestational age,Parental education,Parity	Maternal anthropometrics	Breastfeeding status	Outcome assessment - parental report,No preregistered data analysis plan,Did not account for maternal mercury exposure	Maternal seafood exposure is associated with reduced risk of adverse or suboptimal verbal and full scale IQ at age 8y (i.e., beneficial effect). s on child verbal and full scale IQ at 8y. Other beneficial associations were found between maternal seafood intake and communication skills, fine motor skills, prosocial behavior, and social development. No significant associations were found between ma…
Hibbeln, 2007	Prospective cohort study	Avon Longitudinal Study of Parents and Children (ALSPAC)	United Kingdom (UK)	Medical Research Council, Wellcome Trust, University of Bristol, UK government departments, Medical Charities, and other sources	8916	<20 years: 206 ≥20 years: 8,710	48%	White:8,805 Black: 63 Asian: 48	Education Low: 2,242 Middle: 3,236 High: 3,438	NR	NR	Breastfeeding Yes: 7,151 No: 1,765	Maternal seafood consumption: white fish, dark or oily fish, shellfish	FFQ, validated, Total seafood consumption per week calculated using portion sizes based on typical eating patterns in UK; at 32 wk gestation	None (n=1059; 12%) 1-340 g/wk (n=5770; 65%) >340 g/wk (n=2087; 23%)	NR	NR	Social-emotional and behavioral	Strengths and Difficulties Questionnaire (SDQ)	Total Difficulties score and 5 Subscales: Prosocial, hyperactivity, emotional symptoms, conduct problems, and peer problems; Maternal report; lowest 10% = sub-optimum behavioral outcomes	Social-emotional development	81 mo (6.75y)	Prosocial behavior: Risk of adverse or suboptimal behavior, OR (95% CI): >340 g/wk (Ref): 1.0 1-340 g/wk: 1.16 (0.93, 1.44) None: 1.44 (1.05, 1.97) Test for trend, P-value: 0.0249	Child sex,Child age,Maternal age,Race/ethnicity,SES,Alcohol intake,Non-fish dietary exposure to n-3 PUFAs,Smoking,Child birth weight,Gestational age,Parental education,Parity	Maternal anthropometrics	Breastfeeding status	Outcome assessment - parental report,No preregistered data analysis plan,Did not account for maternal mercury exposure	Maternal seafood exposure is associated with reduced risk of adverse or suboptimal verbal and full scale IQ at age 8y (i.e., beneficial effect). s on child verbal and full scale IQ at 8y. Other beneficial associations were found between maternal seafood intake and communication skills, fine motor skills, prosocial behavior, and social development. No significant associations were found between ma…
Hibbeln, 2007	Prospective cohort study	Avon Longitudinal Study of Parents and Children (ALSPAC)	United Kingdom (UK)	Medical Research Council, Wellcome Trust, University of Bristol, UK government departments, Medical Charities, and other sources	8916	<20 years: 206 ≥20 years: 8,710	48%	White:8,805 Black: 63 Asian: 48	Education Low: 2,242 Middle: 3,236 High: 3,438	NR	NR	Breastfeeding Yes: 7,151 No: 1,765	Maternal seafood consumption: white fish, dark or oily fish, shellfish	FFQ, validated, Total seafood consumption per week calculated using portion sizes based on typical eating patterns in UK; at 32 wk gestation	None (n=1059; 12%) 1-340 g/wk (n=5770; 65%) >340 g/wk (n=2087; 23%)	NR	NR	Social-emotional and behavioral	Scale develop by ALSPAC, included items from Denver Development Screening Test (DDST)	Social development; maternal report; Suboptimal development defined as lower tail of distribution (<25%)	Social-emotional development	18mo	Social development: Risk for adverse or suboptimal scores; OR (95% CI) 18mo, n= 8226 >340 g/wk (Ref): 1.0 1-340 g/wk: 1.01 (0.88, 1.15) None: 1.01 (0.83, 1.24) Test for trend, P-value: 0.8937	Child sex,Child age,Maternal age,Race/ethnicity,SES,Alcohol intake,Non-fish dietary exposure to n-3 PUFAs,Smoking,Child birth weight,Gestational age,Parental education,Parity	Maternal anthropometrics	Breastfeeding status	Outcome assessment - parental report,No preregistered data analysis plan,Did not account for maternal mercury exposure	Maternal seafood exposure is associated with reduced risk of adverse or suboptimal verbal and full scale IQ at age 8y (i.e., beneficial effect). s on child verbal and full scale IQ at 8y. Other beneficial associations were found between maternal seafood intake and communication skills, fine motor skills, prosocial behavior, and social development. No significant associations were found between ma…
Hibbeln, 2007	Prospective cohort study	Avon Longitudinal Study of Parents and Children (ALSPAC)	United Kingdom (UK)	Medical Research Council, Wellcome Trust, University of Bristol, UK government departments, Medical Charities, and other sources	8916	<20 years: 206 ≥20 years: 8,710	48%	White:8,805 Black: 63 Asian: 48	Education Low: 2,242 Middle: 3,236 High: 3,438	NR	NR	Breastfeeding Yes: 7,151 No: 1,765	Maternal seafood consumption: white fish, dark or oily fish, shellfish	FFQ, validated, Total seafood consumption per week calculated using portion sizes based on typical eating patterns in UK; at 32 wk gestation	None (n=1059; 12%) 1-340 g/wk (n=5770; 65%) >340 g/wk (n=2087; 23%)	NR	NR	Social-emotional and behavioral	Scale develop by ALSPAC, included items from Denver Development Screening Test (DDST)	Social development; maternal report; Suboptimal development defined as lower tail of distribution (<25%)	Social-emotional development	30mo	Social development: Risk for adverse or suboptimal scores; OR (95% CI) 30mo, n= 7711 >340 g/wk (Ref): 1.0 1-340 g/wk: 1.12 (0.98, 1.29) None: 1.24 (1.01, 1.53) Test for trend, P-value: 0.0326	Child sex,Child age,Maternal age,Race/ethnicity,SES,Alcohol intake,Non-fish dietary exposure to n-3 PUFAs,Smoking,Child birth weight,Gestational age,Parental education,Parity	Maternal anthropometrics	Breastfeeding status	Outcome assessment - parental report,No preregistered data analysis plan,Did not account for maternal mercury exposure	Maternal seafood exposure is associated with reduced risk of adverse or suboptimal verbal and full scale IQ at age 8y (i.e., beneficial effect). s on child verbal and full scale IQ at 8y. Other beneficial associations were found between maternal seafood intake and communication skills, fine motor skills, prosocial behavior, and social development. No significant associations were found between ma…
Hibbeln, 2007	Prospective cohort study	Avon Longitudinal Study of Parents and Children (ALSPAC)	United Kingdom (UK)	Medical Research Council, Wellcome Trust, University of Bristol, UK government departments, Medical Charities, and other sources	8916	<20 years: 206 ≥20 years: 8,710	48%	White:8,805 Black: 63 Asian: 48	Education Low: 2,242 Middle: 3,236 High: 3,438	NR	NR	Breastfeeding Yes: 7,151 No: 1,765	Maternal seafood consumption: white fish, dark or oily fish, shellfish	FFQ, validated, Total seafood consumption per week calculated using portion sizes based on typical eating patterns in UK; at 32 wk gestation	None (n=1059; 12%) 1-340 g/wk (n=5770; 65%) >340 g/wk (n=2087; 23%)	NR	NR	Social-emotional and behavioral	Scale develop by ALSPAC, included items from Denver Development Screening Test (DDST)	Social development; maternal report; Suboptimal development defined as lower tail of distribution (<25%)	Social-emotional development	42 mo	Social development: Risk for adverse or suboptimal scores; OR (95% CI) 42mo, n= 7592 >340 g/wk (Ref): 1.0 1-340 g/wk: 1.17 (1.01, 1.35) None: 1.21 (0.98, 1.50) Test for trend, P-value: 0.0377	Child sex,Child age,Maternal age,Race/ethnicity,SES,Alcohol intake,Non-fish dietary exposure to n-3 PUFAs,Smoking,Child birth weight,Gestational age,Parental education,Parity	Maternal anthropometrics	Breastfeeding status	Outcome assessment - parental report,No preregistered data analysis plan,Did not account for maternal mercury exposure	Maternal seafood exposure is associated with reduced risk of adverse or suboptimal verbal and full scale IQ at age 8y (i.e., beneficial effect). s on child verbal and full scale IQ at 8y. Other beneficial associations were found between maternal seafood intake and communication skills, fine motor skills, prosocial behavior, and social development. No significant associations were found between ma…
Hibbeln, 2007	Prospective cohort study	Avon Longitudinal Study of Parents and Children (ALSPAC)	United Kingdom (UK)	Medical Research Council, Wellcome Trust, University of Bristol, UK government departments, Medical Charities, and other sources	8916	<20 years: 206 ≥20 years: 8,710	48%	White:8,805 Black: 63 Asian: 48	Education Low: 2,242 Middle: 3,236 High: 3,438	NR	NR	Breastfeeding Yes: 7,151 No: 1,765	Maternal seafood consumption: white fish, dark or oily fish, shellfish	FFQ, validated, Total seafood consumption per week calculated using portion sizes based on typical eating patterns in UK; at 32 wk gestation	None (n=1059; 12%) 1-340 g/wk (n=5770; 65%) >340 g/wk (n=2087; 23%)	NR	NR	Social-emotional and behavioral	Scale develop by ALSPAC, included items from Denver Development Screening Test (DDST)	Social development; maternal report; Suboptimal development defined as lower tail of distribution (<25%)	Social-emotional development	6mo	Social development: Risk for adverse or suboptimal scores; OR (95% CI) 6mo, n= 8746 >340 g/wk (Ref): 1.0 1-340 g/wk: 1.01 (0.89, 1.16) None: 1.15 (0.95, 1.40) Test for trend, P-value: 0.2173	Child sex,Child age,Maternal age,Race/ethnicity,SES,Alcohol intake,Non-fish dietary exposure to n-3 PUFAs,Smoking,Child birth weight,Gestational age,Parental education,Parity	Maternal anthropometrics	Breastfeeding status	Outcome assessment - parental report,No preregistered data analysis plan,Did not account for maternal mercury exposure	Maternal seafood exposure is associated with reduced risk of adverse or suboptimal verbal and full scale IQ at age 8y (i.e., beneficial effect). s on child verbal and full scale IQ at 8y. Other beneficial associations were found between maternal seafood intake and communication skills, fine motor skills, prosocial behavior, and social development. No significant associations were found between ma…
Hibbeln, 2007	Prospective cohort study	Avon Longitudinal Study of Parents and Children (ALSPAC)	United Kingdom (UK)	Medical Research Council, Wellcome Trust, University of Bristol, UK government departments, Medical Charities, and other sources	8916	<20 years: 206 ≥20 years: 8,710	48%	White:8,805 Black: 63 Asian: 48	Education Low: 2,242 Middle: 3,236 High: 3,438	NR	NR	Breastfeeding Yes: 7,151 No: 1,765	Maternal seafood consumption: white fish, dark or oily fish, shellfish	FFQ, validated, Total seafood consumption per week calculated using portion sizes based on typical eating patterns in UK; at 32 wk gestation	None (n=1059; 12%) 1-340 g/wk (n=5770; 65%) >340 g/wk (n=2087; 23%)	NR	NR	Social-emotional and behavioral	Strengths and Difficulties Questionnaire (SDQ)	Total Difficulties score and 5 Subscales: Prosocial, hyperactivity, emotional symptoms, conduct problems, and peer problems; Maternal report; lowest 10% = sub-optimum behavioral outcomes	Total difficulties	81 mo (6.75y)	Total score: Risk of adverse or suboptimal behavior, OR (95% CI): >340 g/wk (Ref): 1.0 1-340 g/wk: 0.98 (0.79, 1.22) None: 1.17 (0.86, 1.60) Test for trend, P-value: 0.3832	Child sex,Child age,Maternal age,Race/ethnicity,SES,Alcohol intake,Non-fish dietary exposure to n-3 PUFAs,Smoking,Child birth weight,Gestational age,Parental education,Parity	Maternal anthropometrics	Breastfeeding status	Outcome assessment - parental report,No preregistered data analysis plan,Did not account for maternal mercury exposure	Maternal seafood exposure is associated with reduced risk of adverse or suboptimal verbal and full scale IQ at age 8y (i.e., beneficial effect). s on child verbal and full scale IQ at 8y. Other beneficial associations were found between maternal seafood intake and communication skills, fine motor skills, prosocial behavior, and social development. No significant associations were found between ma…
Daniels, 2004	Prospective cohort study	Avon Longitudinal Study of Parents and Children (ALSPAC)	United Kingdom (UK)	the Medical Research Council, the Wellcome Trust, the Department of Health, the Department of the Environment, and DfEE, Nutricia, and other companies.	7421	Mean (SD): 29 (5) y	0.48	NR	Mother’s educational level (%) CSE (very low): 10 Vocational (low): 9 O Level (moderate): 36 A Level (moderately high): 26 Degree (high): 15 Missing: 4	NR	NR	Child ever breastfed (%): 67 Child ate fish 1+/week (%): At 6 months: 44 At 12 months: 8	Fish intake during pregnancy; White fish intake during pregnancy (cod, haddock, plaice, fish fingers, and so on); Oily fish intake during pregnancy (pilchards, sardines, mackerel, tuna, herring, kippers, trout, salmon, and so on)	FFQ, 32 weeks gestation	Maternal fish intake during pregnancy (%) Rarely/never: 12 <1/week: 18 1–3/week: 31 4+/week: 39 White fish intake during pregnancy (% of all women) Rarely/never: 16 <1/week: 40 1–3/week: 42 4+/week: 2 Oily fish intake during pregnancy (% of all women) Rarely/never: 38 <1/week: 34 1–3/week: 25 4+/week: 1	NR	Total cord mercury (geometric mean ng/g +/- SD, [n= 1054]): 0.01 (0.4)	Social-emotional and behavioral	MCDI, Adapted	Social Activity; higher score=better	Social-emotional development	15 mo	Association between Maternal fish intake during pregnancy and Social Activity (MCDI), Adjusted Mean (95% CI) Rarely/never: 16.4 (16.0–16.7) 1 meal per 2 weeks: 17.0 (16.6–17.3) 1–3 meals per week: 17.1 (16.8–17.4) 4+ meals per week: 17.2 (16.9–17.5) Test for trend, B (SE): 0.03 (0.009), p=0.002	Child sex,Child age,Maternal age,Alcohol intake,Smoking,Gestational age,Parental education,Parity	Race/ethnicity,SES,Non-fish dietary exposure to n-3 PUFAs,Maternal anthropometrics,Child birth weight	Breastfeeding status,Dental treatment,HOME Score	Several key confounders not accounted for,Intake estimated using standard portion sizes,Outcome assessment - parental report,No preregistered data analysis plan,Maternal mercury only in subset of participants	Maternal intake of seafood during pregnancy was associated with higher child development scores (language, social, total), lower odds of having a low developmental score (lowest 15 percentile), and higher odds of having a high developmental score (highest 15 percentile) at 15 and 18 months.
Daniels, 2004	Prospective cohort study	Avon Longitudinal Study of Parents and Children (ALSPAC)	United Kingdom (UK)	the Medical Research Council, the Wellcome Trust, the Department of Health, the Department of the Environment, and DfEE, Nutricia, and other companies.	7421	Mean (SD): 29 (5) y	0.48	NR	Mother’s educational level (%) CSE (very low): 10 Vocational (low): 9 O Level (moderate): 36 A Level (moderately high): 26 Degree (high): 15 Missing: 4	NR	NR	Child ever breastfed (%): 67 Child ate fish 1+/week (%): At 6 months: 44 At 12 months: 8	Fish intake during pregnancy; White fish intake during pregnancy (cod, haddock, plaice, fish fingers, and so on); Oily fish intake during pregnancy (pilchards, sardines, mackerel, tuna, herring, kippers, trout, salmon, and so on)	FFQ, 32 weeks gestation	Maternal fish intake during pregnancy (%) Rarely/never: 12 <1/week: 18 1–3/week: 31 4+/week: 39 White fish intake during pregnancy (% of all women) Rarely/never: 16 <1/week: 40 1–3/week: 42 4+/week: 2 Oily fish intake during pregnancy (% of all women) Rarely/never: 38 <1/week: 34 1–3/week: 25 4+/week: 1	NR	Total cord mercury (geometric mean ng/g +/- SD, [n= 1054]): 0.01 (0.4)	Social-emotional and behavioral	DDST, Adapted	Social; higher score=better	Social-emotional development	18 mo	Association between Maternal fish intake during pregnancy and Social score (DDST), Adjusted Mean (95% CI) Rarely/never: 8.1 (7.9–8.2) 1 meal per 2 weeks: 8.1 (8.0–8.2) 1–3 meals per week: 8.2 (8.1–8.3) 4+ meals per week: 8.2 (8.0–8.3) Test for trend, B (SE): 0.002 (0.004), p=0.5	Child sex,Child age,Maternal age,Alcohol intake,Smoking,Gestational age,Parental education,Parity	Race/ethnicity,SES,Non-fish dietary exposure to n-3 PUFAs,Maternal anthropometrics,Child birth weight	Breastfeeding status,Dental treatment,HOME Score	Several key confounders not accounted for,Intake estimated using standard portion sizes,Outcome assessment - parental report,No preregistered data analysis plan,Maternal mercury only in subset of participants	Maternal intake of seafood during pregnancy was associated with higher child development scores (language, social, total), lower odds of having a low developmental score (lowest 15 percentile), and higher odds of having a high developmental score (highest 15 percentile) at 15 and 18 months.
Daniels, 2004	Prospective cohort study	Avon Longitudinal Study of Parents and Children (ALSPAC)	United Kingdom (UK)	the Medical Research Council, the Wellcome Trust, the Department of Health, the Department of the Environment, and DfEE, Nutricia, and other companies.	7421	Mean (SD): 29 (5) y	0.48	NR	Mother’s educational level (%) CSE (very low): 10 Vocational (low): 9 O Level (moderate): 36 A Level (moderately high): 26 Degree (high): 15 Missing: 4	NR	NR	Child ever breastfed (%): 67 Child ate fish 1+/week (%): At 6 months: 44 At 12 months: 8	Fish intake during pregnancy; White fish intake during pregnancy (cod, haddock, plaice, fish fingers, and so on); Oily fish intake during pregnancy (pilchards, sardines, mackerel, tuna, herring, kippers, trout, salmon, and so on)	FFQ, 32 weeks gestation	Maternal fish intake during pregnancy (%) Rarely/never: 12 <1/week: 18 1–3/week: 31 4+/week: 39 White fish intake during pregnancy (% of all women) Rarely/never: 16 <1/week: 40 1–3/week: 42 4+/week: 2 Oily fish intake during pregnancy (% of all women) Rarely/never: 38 <1/week: 34 1–3/week: 25 4+/week: 1	NR	Total cord mercury (geometric mean ng/g +/- SD, [n= 1054]): 0.01 (0.4)	Social-emotional and behavioral	MCDI, Adapted	Social Activity (higher score = better)	Social-emotional development	15 mo	Maternal fish intake during pregnancy and Social Activity (MCDI): OR for High Test Score (95%CI) Rarely/never (Ref): 1.0 1 per 2 weeks: 1.6 (1.2–2.2) 1–3 per week: 1.7 (1.3–2.2) 4+ per week: 1.8 (1.4–2.4) Test for trend, B (SE): 0.02 (0.007), p=0.02	Child sex,Child age,Maternal age,Alcohol intake,Smoking,Gestational age,Parental education,Parity	Race/ethnicity,SES,Non-fish dietary exposure to n-3 PUFAs,Maternal anthropometrics,Child birth weight	Breastfeeding status,Dental treatment,HOME Score	Several key confounders not accounted for,Intake estimated using standard portion sizes,Outcome assessment - parental report,No preregistered data analysis plan,Maternal mercury only in subset of participants	Maternal intake of seafood during pregnancy was associated with higher child development scores (language, social, total), lower odds of having a low developmental score (lowest 15 percentile), and higher odds of having a high developmental score (highest 15 percentile) at 15 and 18 months.
Daniels, 2004	Prospective cohort study	Avon Longitudinal Study of Parents and Children (ALSPAC)	United Kingdom (UK)	the Medical Research Council, the Wellcome Trust, the Department of Health, the Department of the Environment, and DfEE, Nutricia, and other companies.	7421	Mean (SD): 29 (5) y	0.48	NR	Mother’s educational level (%) CSE (very low): 10 Vocational (low): 9 O Level (moderate): 36 A Level (moderately high): 26 Degree (high): 15 Missing: 4	NR	NR	Child ever breastfed (%): 67 Child ate fish 1+/week (%): At 6 months: 44 At 12 months: 8	Fish intake during pregnancy; White fish intake during pregnancy (cod, haddock, plaice, fish fingers, and so on); Oily fish intake during pregnancy (pilchards, sardines, mackerel, tuna, herring, kippers, trout, salmon, and so on)	FFQ, 32 weeks gestation	Maternal fish intake during pregnancy (%) Rarely/never: 12 <1/week: 18 1–3/week: 31 4+/week: 39 White fish intake during pregnancy (% of all women) Rarely/never: 16 <1/week: 40 1–3/week: 42 4+/week: 2 Oily fish intake during pregnancy (% of all women) Rarely/never: 38 <1/week: 34 1–3/week: 25 4+/week: 1	NR	Total cord mercury (geometric mean ng/g +/- SD, [n= 1054]): 0.01 (0.4)	Social-emotional and behavioral	MCDI, Adapted	Social activity; higher score=better;	Social-emotional development	15 mo	Maternal fish intake during pregnancy and Social Activity (MCDI): OR for Low Test Score (95% CI) Rarely/never (Ref): 1.0 1 meal per 2 weeks: 0.8 (0.6–1.1) 1–3 meals per week: 0.6 (0.5–0.8) 4+ meals per week: 0.7 (0.5–0.9) Test for trend, B (SE): -0.02 (0.007), p=0.02	Child sex,Child age,Maternal age,Alcohol intake,Smoking,Gestational age,Parental education,Parity	Race/ethnicity,SES,Non-fish dietary exposure to n-3 PUFAs,Maternal anthropometrics,Child birth weight	Breastfeeding status,Dental treatment,HOME Score	Several key confounders not accounted for,Intake estimated using standard portion sizes,Outcome assessment - parental report,No preregistered data analysis plan,Maternal mercury only in subset of participants	Maternal intake of seafood during pregnancy was associated with higher child development scores (language, social, total), lower odds of having a low developmental score (lowest 15 percentile), and higher odds of having a high developmental score (highest 15 percentile) at 15 and 18 months.
Daniels, 2004	Prospective cohort study	Avon Longitudinal Study of Parents and Children (ALSPAC)	United Kingdom (UK)	the Medical Research Council, the Wellcome Trust, the Department of Health, the Department of the Environment, and DfEE, Nutricia, and other companies.	7421	Mean (SD): 29 (5) y	0.48	NR	Mother’s educational level (%) CSE (very low): 10 Vocational (low): 9 O Level (moderate): 36 A Level (moderately high): 26 Degree (high): 15 Missing: 4	NR	NR	Child ever breastfed (%): 67 Child ate fish 1+/week (%): At 6 months: 44 At 12 months: 8	Fish intake during pregnancy; White fish intake during pregnancy (cod, haddock, plaice, fish fingers, and so on); Oily fish intake during pregnancy (pilchards, sardines, mackerel, tuna, herring, kippers, trout, salmon, and so on)	FFQ, 32 weeks gestation	Maternal fish intake during pregnancy (%) Rarely/never: 12 <1/week: 18 1–3/week: 31 4+/week: 39 White fish intake during pregnancy (% of all women) Rarely/never: 16 <1/week: 40 1–3/week: 42 4+/week: 2 Oily fish intake during pregnancy (% of all women) Rarely/never: 38 <1/week: 34 1–3/week: 25 4+/week: 1	NR	Total cord mercury (geometric mean ng/g +/- SD, [n= 1054]): 0.01 (0.4)	Social-emotional and behavioral	DDST, Adapted	Social (higher score = better)	Social-emotional development	18 mo	Maternal fish intake during pregnancy and Social score (DDST): OR for Low Test Score (95% CI) Rarely/never (Ref): 1.0 1 meal per 2 weeks: 1.2 (0.8–1.8) 1–3 meals per week: 1.0 (0.7–1.4) 4+ meals per week: 1.1 (0.7–1.5) Test for trend, B (SE): -0.002 (0.008), p=0.7	Child sex,Child age,Maternal age,Alcohol intake,Smoking,Gestational age,Parental education,Parity	Race/ethnicity,SES,Non-fish dietary exposure to n-3 PUFAs,Maternal anthropometrics,Child birth weight	Breastfeeding status,Dental treatment,HOME Score	Several key confounders not accounted for,Intake estimated using standard portion sizes,Outcome assessment - parental report,No preregistered data analysis plan,Maternal mercury only in subset of participants	Maternal intake of seafood during pregnancy was associated with higher child development scores (language, social, total), lower odds of having a low developmental score (lowest 15 percentile), and higher odds of having a high developmental score (highest 15 percentile) at 15 and 18 months.
Daniels, 2004	Prospective cohort study	Avon Longitudinal Study of Parents and Children (ALSPAC)	United Kingdom (UK)	the Medical Research Council, the Wellcome Trust, the Department of Health, the Department of the Environment, and DfEE, Nutricia, and other companies.	7421	Mean (SD): 29 (5) y	0.48	NR	Mother’s educational level (%) CSE (very low): 10 Vocational (low): 9 O Level (moderate): 36 A Level (moderately high): 26 Degree (high): 15 Missing: 4	NR	NR	Child ever breastfed (%): 67 Child ate fish 1+/week (%): At 6 months: 44 At 12 months: 8	Fish intake during pregnancy; White fish intake during pregnancy (cod, haddock, plaice, fish fingers, and so on); Oily fish intake during pregnancy (pilchards, sardines, mackerel, tuna, herring, kippers, trout, salmon, and so on)	FFQ, 32 weeks gestation	Maternal fish intake during pregnancy (%) Rarely/never: 12 <1/week: 18 1–3/week: 31 4+/week: 39 White fish intake during pregnancy (% of all women) Rarely/never: 16 <1/week: 40 1–3/week: 42 4+/week: 2 Oily fish intake during pregnancy (% of all women) Rarely/never: 38 <1/week: 34 1–3/week: 25 4+/week: 1	NR	Total cord mercury (geometric mean ng/g +/- SD, [n= 1054]): 0.01 (0.4)	Social-emotional and behavioral	DDST, Adapted	Social; Higher score= better	Social-emotional development	18 mo	Maternal fish intake during pregnancyand Social score (DDST): OR for High Test Score (95%CI) Rarely/never (Ref): 1.0 1 per 2 weeks: 1.0 (0.8–1.3) 1–3 per week: 1.2 (0.9–1.5) 4+ per week: 1.0 (0.8–1.3) Test for trend, B (SE): -0.001 (0.008), p=0.9	Child sex,Child age,Maternal age,Alcohol intake,Smoking,Gestational age,Parental education,Parity	Race/ethnicity,SES,Non-fish dietary exposure to n-3 PUFAs,Maternal anthropometrics,Child birth weight	Breastfeeding status,Dental treatment,HOME Score	Several key confounders not accounted for,Intake estimated using standard portion sizes,Outcome assessment - parental report,No preregistered data analysis plan,Maternal mercury only in subset of participants	Maternal intake of seafood during pregnancy was associated with higher child development scores (language, social, total), lower odds of having a low developmental score (lowest 15 percentile), and higher odds of having a high developmental score (highest 15 percentile) at 15 and 18 months.
Kvestad, 2021	RCT- parallel	Mommy's Food Study	Norway	The Norwegian Seafood Research Fund	133	Mean 29y	50%	NR	Education, % <13y, control: 0.0, intervention: 1.5 13y: 11.1, intervention: 14.7 13-17y: 23.8, intervention: 26.7 >17y: 65.1, intervention: 57.4 Perceived household income, % Low: control: 1.6, intervention: 0.0 Medium: control: 27.0, intervention: 27.9 High: control: 58.7, intervention: 66.2 Very high: control: 12.7, intervention: 5.9	Mean pre-pregnancy BMI: 23 kg/m2	NR	NR	Intervention: 200g cod 2x/wk for 16wk (20wk to 36wk gestation) Control: Habitual diet Note: total seafood intake not assessed, not clear if intervention substituted or added to habitual diet	Random assignment; intervention group received frozen cod to prepare as desired; participants pre- and post-weighed the cod each meal to assess intake (g) and compliance; Baseline seafood intake estimated from 6d food diary	Seafood intake (g/wk), median (IQR) Lean fish, control: 85 (50 - 160), intervention: 115 (50 -220) Fatty fish, control: 150 (54 - 199), intervention: 75 (45 - 165) Processed seafood, control: 86 (50 - 124), intervention: 75 (51 - 107) Total seafood, control: 416 (297 - 519), intervention: 387 (255 - 568)	Urinary iodine concentration, median (IQR): Control: 81 (54-130) μg/L Intervention: 97 (64-140) μg/L	NR	Social-emotional and behavioral	Ages and Stages Questionnaire: Social-Emotional (ASQ- SE)	Social-emotional development; reported by parents; higher score = poorer performance (i.e., more social emotional problems)	Social-emotional development	3 mo	ASQ-SE score, mean (95% CI): 3 mo: Intervention (n = 47): 20.9 (17.3, 24.4) Control (n = 47): 26.1 (22.5, 29.6) Group difference in model with 3 and 6 month time points: p = 0.020 Group x time difference acrpss 3 and 6 month time points: p = 0.946	.	.	.	Outcome assessment - parental report,Did not account for maternal mercury exposure,Fish intake not assessed in one of the study groups	Developmental scores (ASQ-2) at 3, 6, and 11mo did not differ between infants in the intervention group, whose mothers were assigned to eat 400g cod/wk for 16 wks of pregnancy, and infants in the control group, whose mothers were assigned to eat their habitual diet. Scores for social-emotional problems (ASQ-SE) were significantly lower in infants in the intervention group than in the control grou…
Kvestad, 2021	RCT- parallel	Mommy's Food Study	Norway	The Norwegian Seafood Research Fund	133	Mean 29y	50%	NR	Education, % <13y, control: 0.0, intervention: 1.5 13y: 11.1, intervention: 14.7 13-17y: 23.8, intervention: 26.7 >17y: 65.1, intervention: 57.4 Perceived household income, % Low: control: 1.6, intervention: 0.0 Medium: control: 27.0, intervention: 27.9 High: control: 58.7, intervention: 66.2 Very high: control: 12.7, intervention: 5.9	Mean pre-pregnancy BMI: 23 kg/m2	NR	NR	Intervention: 200g cod 2x/wk for 16wk (20wk to 36wk gestation) Control: Habitual diet Note: total seafood intake not assessed, not clear if intervention substituted or added to habitual diet	Random assignment; intervention group received frozen cod to prepare as desired; participants pre- and post-weighed the cod each meal to assess intake (g) and compliance; Baseline seafood intake estimated from 6d food diary	Seafood intake (g/wk), median (IQR) Lean fish, control: 85 (50 - 160), intervention: 115 (50 -220) Fatty fish, control: 150 (54 - 199), intervention: 75 (45 - 165) Processed seafood, control: 86 (50 - 124), intervention: 75 (51 - 107) Total seafood, control: 416 (297 - 519), intervention: 387 (255 - 568)	Urinary iodine concentration, median (IQR): Control: 81 (54-130) μg/L Intervention: 97 (64-140) μg/L	NR	Social-emotional and behavioral	Ages and Stages Questionnaire: Social-Emotional (ASQ- SE)	Social-emotional development; reported by parents; higher score = poorer performance (i.e., more social emotional problems)	Social-emotional development	6 mo	ASQ-SE score, mean (95% CI): 6 mo: Intervention (n = 39): 20.5 (14.3, 26.7) Control (n = 32): 26.8 (21.2, 32.4) Group difference in model with 3 and 6 month time points: p = 0.020 Group x time difference across 3 and 6 month time points: p = 0.946	.	.	.	Outcome assessment - parental report,Did not account for maternal mercury exposure,Fish intake not assessed in one of the study groups	Developmental scores (ASQ-2) at 3, 6, and 11mo did not differ between infants in the intervention group, whose mothers were assigned to eat 400g cod/wk for 16 wks of pregnancy, and infants in the control group, whose mothers were assigned to eat their habitual diet. Scores for social-emotional problems (ASQ-SE) were significantly lower in infants in the intervention group than in the control grou…
Conway et al., 2023	Prospective cohort study	Seychelles Child Development Study	Seychelles	The USA National Institute of Environmental Health Sciences, National Institutes of Health, the European Union, and the Government of Seychelles	300	Mean (SD): 27·7 (5·9) y	50.7%	NR	Hollingshead SES, Mean (SD): 33·9 (11·0)	NR	NR	NR	Fish intake (g/d), sum of fatty fish and lean fish	4d food diary (2 consecutive weekdays and 2 weekend days), included amount and type of fatty fish, lean fish, crustaceans, molluscs, and fish products and dishes; Validation: NR Timing: 28 wks gestation	Total fish intake (g/d), mean (SD): 106.8 (61.7); Median: 97.0, IQR: 61.0, 131.7, Min, Max: 0.0, 413.3	NR	NR	Social-emotional and behavioral	Child behavior checklist (CBCL)	Total CBCL score; administered by trained nurse; higher score = worse performance	Total difficulties	5 y	Association between maternal fish intake and CBCL scores, B (95% CI), p-value 5 y (n =222) Categorical/tertiles: Low: REF Middle: 0·813 (-1·943, 3·570), p = 0·561 High: -0·119 (-2·823, 2·584), p = 0·931	Child sex,Child age,Maternal age,SES,Child birth weight	Race/ethnicity,Alcohol intake,Non-fish dietary exposure to n-3 PUFAs,Smoking,Maternal anthropometrics,Gestational age,Parental education,Parity	Maternal IQ,Home environment,Family status (both parents living with the child)	Several key confounders not accounted for,Underpowered,Did not account for maternal mercury exposure	Maternal fish intake during pregnancy was not significantly associated with children’s neurodevelopmental outcomes based on a battery of tests at ages 9mo, 30 mo, 5y, and 9y.
Conway et al., 2023	Prospective cohort study	Seychelles Child Development Study	Seychelles	The USA National Institute of Environmental Health Sciences, National Institutes of Health, the European Union, and the Government of Seychelles	300	Mean (SD): 27·7 (5·9) y	50.7%	NR	Hollingshead SES, Mean (SD): 33·9 (11·0)	NR	NR	NR	Fish intake (g/d), sum of fatty fish and lean fish	4d food diary (2 consecutive weekdays and 2 weekend days), included amount and type of fatty fish, lean fish, crustaceans, molluscs, and fish products and dishes; Validation: NR Timing: 28 wks gestation	Total fish intake (g/d), mean (SD): 106.8 (61.7); Median: 97.0, IQR: 61.0, 131.7, Min, Max: 0.0, 413.3	NR	NR	Social-emotional and behavioral	Child behavior checklist (CBCL)	Total CBCL score; administered by trained nurse; higher score = worse performance	Total difficulties	5 y	Association between maternal fish intake and CBCL scores, B (95% CI), p-value 5 y (n =222) Continous: -0·002 (-0·020, 0·016), p = 0·837	Child sex,Child age,Maternal age,SES,Child birth weight	Race/ethnicity,Alcohol intake,Non-fish dietary exposure to n-3 PUFAs,Smoking,Maternal anthropometrics,Gestational age,Parental education,Parity	Maternal IQ,Home environment,Family status (both parents living with the child)	Several key confounders not accounted for,Underpowered,Did not account for maternal mercury exposure	Maternal fish intake during pregnancy was not significantly associated with children’s neurodevelopmental outcomes based on a battery of tests at ages 9mo, 30 mo, 5y, and 9y.
Conway et al., 2023	Prospective cohort study	Seychelles Child Development Study	Seychelles	The USA National Institute of Environmental Health Sciences, National Institutes of Health, the European Union, and the Government of Seychelles	300	Mean (SD): 27·7 (5·9) y	50.7%	NR	Hollingshead SES, Mean (SD): 33·9 (11·0)	NR	NR	NR	Fish intake (g/d), sum of fatty fish and lean fish	4d food diary (2 consecutive weekdays and 2 weekend days), included amount and type of fatty fish, lean fish, crustaceans, molluscs, and fish products and dishes; Validation: NR Timing: 28 wks gestation	Total fish intake (g/d), mean (SD): 106.8 (61.7); Median: 97.0, IQR: 61.0, 131.7, Min, Max: 0.0, 413.3	NR	NR	Social-emotional and behavioral	Child behavior checklist (CBCL)	Total CBCL score; administered by trained nurse; higher score = worse performance	Total difficulties	9 y	Association between maternal fish intake and CBCL scores, B (95% CI), p-value 9 y (n = 215) Categorical/tertiles: Low: REF Middle: 2·256 (-4·043, 8·554), p = 0·481 High: 5·613 (-0·643, 11·869), p = 0·078	Child sex,Child age,Maternal age,SES,Child birth weight	Race/ethnicity,Alcohol intake,Non-fish dietary exposure to n-3 PUFAs,Smoking,Maternal anthropometrics,Gestational age,Parental education,Parity	Maternal IQ,Home environment,Family status (both parents living with the child)	Several key confounders not accounted for,Underpowered,Did not account for maternal mercury exposure	Maternal fish intake during pregnancy was not significantly associated with children’s neurodevelopmental outcomes based on a battery of tests at ages 9mo, 30 mo, 5y, and 9y.
Conway et al., 2023	Prospective cohort study	Seychelles Child Development Study	Seychelles	The USA National Institute of Environmental Health Sciences, National Institutes of Health, the European Union, and the Government of Seychelles	300	Mean (SD): 27·7 (5·9) y	50.7%	NR	Hollingshead SES, Mean (SD): 33·9 (11·0)	NR	NR	NR	Fish intake (g/d), sum of fatty fish and lean fish	4d food diary (2 consecutive weekdays and 2 weekend days), included amount and type of fatty fish, lean fish, crustaceans, molluscs, and fish products and dishes; Validation: NR Timing: 28 wks gestation	Total fish intake (g/d), mean (SD): 106.8 (61.7); Median: 97.0, IQR: 61.0, 131.7, Min, Max: 0.0, 413.3	NR	NR	Social-emotional and behavioral	Child behavior checklist (CBCL)	Total CBCL score; administered by trained nurse; higher score = worse performance	Total difficulties	9 y	Association between maternal fish intake and CBCL scores, B (95% CI), p-value 9 y (n = 215) Continous: 0·022 (-0·019, 0·063), p = 0·296	Child sex,Child age,Maternal age,SES,Child birth weight	Race/ethnicity,Alcohol intake,Non-fish dietary exposure to n-3 PUFAs,Smoking,Maternal anthropometrics,Gestational age,Parental education,Parity	Maternal IQ,Home environment,Family status (both parents living with the child)	Several key confounders not accounted for,Underpowered,Did not account for maternal mercury exposure	Maternal fish intake during pregnancy was not significantly associated with children’s neurodevelopmental outcomes based on a battery of tests at ages 9mo, 30 mo, 5y, and 9y.
Hamazaki, et al., 2020	Prospective cohort study	Japan Environment and Children’s Study	Japan	First Bank of Toyama Scholarship Foundation, the DHA&EPA Association, Niigata Medical Association, Toyama Medical Association, Toyama Occupational Health Promotion Center, Otsuka Pharmaceutical Factory	104,065	Mean ~ 31 y	49.0%	NR	Highest educational level, n (%) Junior high school or high school: 28,559 (35) Technical junior college, technical/vocational college, or associate degree: 34,798 (42.6) Bachelor’s degree, postgraduate degree: 18,370 (22.4) Annual household income (JPY), n (%) <4 million: 32,360 (39.6) 4–6 million: 27,215 (33.3) ≥6 million: 22,122 (27.1) Employed: n= 44,407 (54.4%)	Pre-pregnancy BMI: n (%) <18.5: 13139 (16.1%) 18.5–25: 60,279 (73.8%) ≥25: 8,279 (10.1%)	NR	NR	Fish intake (g/d)	FFQ, 21 questions related to fish/seafood, included amount (portion size) and frequency; validated; Mid-late pregnancy	Median fish intake (g/d): Q1: 5.4 Q2: 18.6 Q3: 29.9 Q4: 43/5 Q5: 69.3	n-3 PUFAs, median by quintile: 1.09, 1.47, 1.74, 2.03, 2.55 g/d n-6 PUFAs, median by quintile: 6.83, 8.38, 9.46, 10.61, 12.59 g/d n-6/n-3 PUFAs, median by quintile: 4.15, 4.93, 5.54, 6.19, 7.29	NR	Social-emotional and behavioral	Ages & Stages Questionnaires (ASQ-3)	Personal-social; Reported by parents; Higher scores = reduced risk of developmental delays	Social-emotional development	1 y	Association between fish intake during pregnancy (quintiles) and Risk of delay (scores at ≤−2 SDs of the mean) for Personal-Social development; Adjusted OR (95% CI) Age 1y: (n=77,751) Q1 (low): REF Q2: 0.92 (0.81, 1.05) Q3: 0.91 (0.80, 1.04) Q4: 1.01 (0.89, 1.15) Q5: 0.99 (0.87, 1.12) P for trend: 0.6	Child sex,Child age,Maternal age,SES,Alcohol intake,Non-fish dietary exposure to n-3 PUFAs,Smoking,Maternal anthropometrics,Parental education,Parity	Race/ethnicity,Child birth weight,Gestational age	Energy intake,Physical activity,Presence of congenitgal anomaly,Use of EPA and/or DHA supplementation	Outcome assessment - parental report	Maternal fish intake during pregnancy was significantly associated with reduced developmental delay of problem-solving skills in children at 6 mo and 1 y and fine motor skills at 1 y. However, there was no significant association with reduced risk of developmental delays in communication, gross motor and personal-social skills in children at 6 mo and 1 y, and fine motor skills at 6 mo.
Hamazaki, et al., 2020	Prospective cohort study	Japan Environment and Children’s Study	Japan	First Bank of Toyama Scholarship Foundation, the DHA&EPA Association, Niigata Medical Association, Toyama Medical Association, Toyama Occupational Health Promotion Center, Otsuka Pharmaceutical Factory	104,065	Mean ~ 31 y	49.0%	NR	Highest educational level, n (%) Junior high school or high school: 28,559 (35) Technical junior college, technical/vocational college, or associate degree: 34,798 (42.6) Bachelor’s degree, postgraduate degree: 18,370 (22.4) Annual household income (JPY), n (%) <4 million: 32,360 (39.6) 4–6 million: 27,215 (33.3) ≥6 million: 22,122 (27.1) Employed: n= 44,407 (54.4%)	Pre-pregnancy BMI: n (%) <18.5: 13139 (16.1%) 18.5–25: 60,279 (73.8%) ≥25: 8,279 (10.1%)	NR	NR	Fish intake (g/d)	FFQ, 21 questions related to fish/seafood, included amount (portion size) and frequency; validated; Mid-late pregnancy	Median fish intake (g/d): Q1: 5.4 Q2: 18.6 Q3: 29.9 Q4: 43/5 Q5: 69.3	n-3 PUFAs, median by quintile: 1.09, 1.47, 1.74, 2.03, 2.55 g/d n-6 PUFAs, median by quintile: 6.83, 8.38, 9.46, 10.61, 12.59 g/d n-6/n-3 PUFAs, median by quintile: 4.15, 4.93, 5.54, 6.19, 7.29	NR	Social-emotional and behavioral	Ages & Stages Questionnaires (ASQ-3)	Personal-social; Reported by parents; Higher scores = reduced risk of developmental delays	Social-emotional development	6 mo 1 y	Association between fish intake during pregnancy (quintiles) and Risk of delay (scores at ≤−2 SDs of the mean) for Personal-Social development; Adjusted OR (95% CI) Age 6 mo: (n=81,697) Q1 (low): REF Q2: 0.91 (0.75, 1.10) Q3: 0.98 (0.82, 1.19) Q4: 0.92 (0.76, 1.11) Q5: 1.01 (0.84, 1.22) P for trend: 0.8	Child sex,Child age,Maternal age,SES,Alcohol intake,Non-fish dietary exposure to n-3 PUFAs,Smoking,Maternal anthropometrics,Parental education,Parity	Race/ethnicity,Child birth weight,Gestational age	Energy intake,Physical activity,Presence of congenitgal anomaly,Use of EPA and/or DHA supplementation	Outcome assessment - parental report	Maternal fish intake during pregnancy was significantly associated with reduced developmental delay of problem-solving skills in children at 6 mo and 1 y and fine motor skills at 1 y. However, there was no significant association with reduced risk of developmental delays in communication, gross motor and personal-social skills in children at 6 mo and 1 y, and fine motor skills at 6 mo.
Barbone, 2020	Prospective cohort study	NR	Italy	Friuli-Venezia Giulia Region and Ministry of Education, Science and Sport of the Republic of Slovenia	243	Age at delivery: ~30y	47.2%	NR	NR	NR	NR	BF duration: Mean (SD, range): 7.9 (6.4, 0-23) mo	(1) Fresh fish consumption during pregnancy (servings/wk) (2) Carnivore (eel, gilt-head bream, sea bass, angler fish, John dory) fish intake during pregnancy (servings/mo)	Self-report during structured interview, not validated, median 3mo postpartum	Fresh fish consumption during pregnancy: Never: 3.8% <1 serving/mo: 3.8% 1-3 servings/mo: 30.2% 1 serving/wk: 49.1% 2-4 servings/wk: 13.2%	NR	NR	Social-emotional and behavioral	Denver Developmental Screening Test II (DDST II)	Personal-social subscales; assessed by trained pediatrician; scale NR	Social-emotional development	Mean (SD): 25.1 (3.7) mo	Difference in fresh fish servings/wk during pregnancy between children (25mo) performing differently on the DDST II Personal-social subscale: Appropriate or advanced age-based performance (n=50) vs Poor age-based performance (n=2): NS	.	Child sex,Child age,Maternal age,Race/ethnicity,SES,Alcohol intake,Non-fish dietary exposure to n-3 PUFAs,Smoking,Maternal anthropometrics,Child birth weight,Gestational age,Parental education,Parity	.	Several key confounders not accounted for,Dietary assessment method not validated,Underpowered,Small sample size,Did not account for maternal mercury exposure,Possible selection bias,Not all measures/analyses reported,Exposure not well defined,Exposure measurement after pregnancy	No differences in maternal intake of fresh fish during pregnancy were found between children (25mo) who performed differently on each DDST II subscale (personal-social, fine motor-adaptive, language, gross motor), but the analyses were likely underpowered. When DDST II subscale scores were assessed as continuous variables, fine motor-adaptive performance decreased as the number of fresh fish serv…
Barbone, 2020	Prospective cohort study	NR	Italy	Friuli-Venezia Giulia Region and Ministry of Education, Science and Sport of the Republic of Slovenia	243	Age at delivery: ~30y	47.2%	NR	NR	NR	NR	BF duration: Mean (SD, range): 7.9 (6.4, 0-23) mo	(1) Fresh fish consumption during pregnancy (servings/wk) (2) Carnivore (eel, gilt-head bream, sea bass, angler fish, John dory) fish intake during pregnancy (servings/mo)	Self-report during structured interview, not validated, median 3mo postpartum	Fresh fish consumption during pregnancy: Never: 3.8% <1 serving/mo: 3.8% 1-3 servings/mo: 30.2% 1 serving/wk: 49.1% 2-4 servings/wk: 13.2%	NR	NR	Social-emotional and behavioral	Denver Developmental Screening Test II (DDST II)	Personal-social subscales; assessed by trained pediatrician; scale NR	Social-emotional development	Mean (SD): 25.1 (3.7) mo	Difference in fresh fish servings/wk during pregnancy between children (25mo) performing differently on the DDST II Personal-social subscale: Appropriate or poor age-based performance (n=44) vs Advanced age-based performance (n=8): NS	.	Child sex,Child age,Maternal age,Race/ethnicity,SES,Alcohol intake,Non-fish dietary exposure to n-3 PUFAs,Smoking,Maternal anthropometrics,Child birth weight,Gestational age,Parental education,Parity	.	Several key confounders not accounted for,Dietary assessment method not validated,Underpowered,Small sample size,Did not account for maternal mercury exposure,Possible selection bias,Not all measures/analyses reported,Exposure not well defined,Exposure measurement after pregnancy	No differences in maternal intake of fresh fish during pregnancy were found between children (25mo) who performed differently on each DDST II subscale (personal-social, fine motor-adaptive, language, gross motor), but the analyses were likely underpowered. When DDST II subscale scores were assessed as continuous variables, fine motor-adaptive performance decreased as the number of fresh fish serv…
Barbone, 2020	Prospective cohort study	NR	Italy	Friuli-Venezia Giulia Region and Ministry of Education, Science and Sport of the Republic of Slovenia	243	Age at delivery: ~30y	47.2%	NR	NR	NR	NR	BF duration: Mean (SD, range): 7.9 (6.4, 0-23) mo	(1) Fresh fish consumption during pregnancy (servings/wk) (2) Carnivore (eel, gilt-head bream, sea bass, angler fish, John dory) fish intake during pregnancy (servings/mo)	Self-report during structured interview, not validated, median 3mo postpartum	Fresh fish consumption during pregnancy: Never: 3.8% <1 serving/mo: 3.8% 1-3 servings/mo: 30.2% 1 serving/wk: 49.1% 2-4 servings/wk: 13.2%	NR	NR	Social-emotional and behavioral	Denver Developmental Screening Test II (DDST II)	Personal-social subscales; assessed by trained pediatrician; scale NR	Social-emotional development	Mean (SD): 25.1 (3.7) mo	Fresh fish servings/wk during pregnancy and DDST II Personal-social score (continuous variable): NS	.	Child sex,Child age,Maternal age,Race/ethnicity,SES,Alcohol intake,Non-fish dietary exposure to n-3 PUFAs,Smoking,Maternal anthropometrics,Child birth weight,Gestational age,Parental education,Parity	.	Several key confounders not accounted for,Dietary assessment method not validated,Underpowered,Small sample size,Did not account for maternal mercury exposure,Possible selection bias,Not all measures/analyses reported,Exposure not well defined,Exposure measurement after pregnancy	No differences in maternal intake of fresh fish during pregnancy were found between children (25mo) who performed differently on each DDST II subscale (personal-social, fine motor-adaptive, language, gross motor), but the analyses were likely underpowered. When DDST II subscale scores were assessed as continuous variables, fine motor-adaptive performance decreased as the number of fresh fish serv…
Mergler et al., 2023	Retrospective Longitudinal Study	Grass Narrows Community Health Assessment (GN-CHA) survey	Canada	Canadian Institutes for Health Research	Adults, n = 391 Children (0-17 years), n = 353	Median, range (IQR): 33, 23-55 (29-37) y	0.5494	NR	Education (high school diploma), n (%) Yes: 17 (21.25) No: 61 (76.25) Currently working, n (%) Yes: 41 (51.25) No: 37 (46.25) Unemployed but looking for work, n (%) Yes: 19 (51.35) No: 16 (43.24) Struggle to pay for food (at least once a month), n(%) Yes: 43 (53.75) No: 27 (33.75)	BMI > 30 kg/m2, n (%) Yes: 44 (55.00) No: 34 (42.50)	NR	NR	Maternal local fish intake during preganancy (less than once a month, once a month, at least once a week)	A survey questionnaire, self-reported, validation: NR	Maternal fish consumption during pregnancy (≥once a week), n (%) Yes:- 31 (19.14) No: 125 (77.16)	NR	Measured umbilical cord blood Hg (µg/L), Mean, median (IQR): 7.65, 5.70 (2.35-8.80) Estimated umbilical cord blood Hg (µg/L), Mean, median (IQR): 15.15, 5.25 (3.59 - 16.86)	Social-emotional and behavioral	Survey questions	Emotional or behavioral problems (yes or no responses); Reported by parents	Social-emotional development	Age (0-17 y) >12 y, n (%) Yes: 66 (40.74) No: 96 (59.26)	Association between maternal seafood intake during pregnancy and children's emotional and behavior problems B:0.33, CI: 0.15 - 0.50, p-value: ≤0.001	Child sex,Child age,Maternal age, SES,Alcohol intake,Smoking,Maternal anthropometricst,Parental education	Race/ethnicity, Smoking, Child birth weight, Parity, Non-fish dietary exposure to n-3 PUFAs,Gestational age, Breastfeeding status	School attendance of grandfather or grandmother, school scucess of parents, stuggle to pay for food, general health, at least one chronic health condition, current fish intake, health issues during pregnancy, prematurity and difficulties during childbirth, child's physical health, fish consumption over the past year, and school performance	Several key confounders not accounted for,Dietary assessment method not validated, Outcome-variable: self-reported, Assessment of outcome vairable: not validated, and selection bias due to loss to follow up could be a limitation	There was a significant assocation between maternal seafood intake during pregnancy and chilld's poor mental health and emotional or behavioral problems.
Mergler et al., 2023	Retrospective Longitudinal Study	Grass Narrows Community Health Assessment (GN-CHA) survey	Canada	Canadian Institutes for Health Research	Adults, n = 391 Children (0-17 years), n = 353	Median, range (IQR): 33, 23-55 (29-37) y	0.5494	NR	Education (high school diploma), n (%) Yes: 17 (21.25) No: 61 (76.25) Currently working, n (%) Yes: 41 (51.25) No: 37 (46.25) Unemployed but looking for work, n (%) Yes: 19 (51.35) No: 16 (43.24) Struggle to pay for food (at least once a month), n(%) Yes: 43 (53.75) No: 27 (33.75)	BMI > 30 kg/m2, n (%) Yes: 44 (55.00) No: 34 (42.50)	NR	NR	Maternal local fish intake during preganancy (less than once a month, once a month, at least once a week)	A survey questionnaire, self-reported, validation: NR	Maternal fish consumption during pregnancy (≥once a week), n (%) Yes:- 31 (19.14) No: 125 (77.16)	NR	Measured umbilical cord blood Hg (µg/L), Mean, median (IQR): 7.65, 5.70 (2.35-8.80) Estimated umbilical cord blood Hg (µg/L), Mean, median (IQR): 15.15, 5.25 (3.59 - 16.86)	Social-emotional and behavioral	Survey questions	Emotional or behavioral problems (yes or no responses); Reported by parents	Social-emotional development	Age (0-17 y) >12 y, n (%) Yes: 66 (40.74) No: 96 (59.26)	Association between maternal seafood intake during pregnancy and children's emotional and behavior problems Multiple regression: OR (95%CI): 4.14 (1.31,13.0)	Child sex,Child age,Maternal age, SES,Alcohol intake,Smoking,Maternal anthropometricst,Parental education	Race/ethnicity, Smoking, Child birth weight, Parity, Non-fish dietary exposure to n-3 PUFAs,Gestational age, Breastfeeding status	School attendance of grandfather or grandmother, school scucess of parents, stuggle to pay for food, general health, at least one chronic health condition, current fish intake, health issues during pregnancy, prematurity and difficulties during childbirth, child's physical health, fish consumption over the past year, and school performance	Several key confounders not accounted for,Dietary assessment method not validated, Outcome-variable: self-reported, Assessment of outcome vairable: not validated, and selection bias due to loss to follow up could be a limitation	There was a significant assocation between maternal seafood intake during pregnancy and chilld's poor mental health and emotional or behavioral problems.
Barbone et al., 2019	Prospective cohort study	Public Health Impact of long-term, low level, Mixed Element exposure in susceptible population strata (PHIME)	Italy, Slovenia, Croatia, Greece	European Union, Slovenian Agency for Research ARRS, Institute for Maternal and Child Health, and Italian Ministry of Health	2189	Mean (SD): 31.4 (5.1)	51.4%	NR	Mother's occupation, n (%) Employed on maternity: 880 (68.0) Employed worker: 130 (10.0) Housewife: 184 (14.2) Other condition: 101 (7.8) Mother's education level, n (%) Elementary and middle school: 265 (20.3%) High school: 560 (43.0%) University degree: 478 (36.7%)	Pre-pregnancy BMI (kg/m2), Mean (SD): 23.2 (4.5)	Mean (SD): 13.9 (5.4) kg	Breastfeeding, Mean (SD): 8.4 (6) mo	Maternal fish intake during pregnancy (servings/wk): fish, crustaceans, and mollusks (cooked according to different recipes), and fish in oil; 1 svg = 150 g	FFQ, after delivery, validated but adapted	Maternal fish intake (svg/wk), Mean (SD): 1.4 (1.2)	NR	THg in maternal hair, ng/g, n = 1282 Mean (SD): 997.0 (1035.1); Range: 16.9, 13520.0 THg in maternal blood, ng/g, n = 733 Mean (SD): 3.2 (3.4); Range: 0.1, 39.6 THg in cord blood, ng/g, n = 1078 Mean (SD): 5.2 (5.0); Range: 0.1, 33.1 THg in breast milk, ng/g, n = 1819 Mean (SD): 0.4 (1.2); Range: 0.0, 28.3	Cognition	Bayley Scales of Infant Development-III (BSID-III)	Cognitive composite scores, conducted by trained pediatricians or psychologists; Higher scores = better performance	Overall cognitive development composite score	18 mo	Maternal fish intake (g/wk) by Cognitive composite score (≤100, >100), mean (SD): ≤100 (n = 465): 2.0 (1.4) >100 (n = 833): 1.9 (1.5), P > 0.05	Child age	Child sex, Child age, Maternal age, Race/ethnicity, SES, Alcohol intake, Non-fish dietary exposure to n-3 PUFAs,Smoking, Maternal anthropometrics, Child birth weight, Gestational age, Parental education, Parity	.	Several key confounders not accounted for,Exposure measurement after pregnancy	There was no significant association between maternal fish intake during pregnancy and child neurodevelopment at 18 mo.
Barbone et al., 2019	Prospective cohort study	Public Health Impact of long-term, low level, Mixed Element exposure in susceptible population strata (PHIME)	Italy, Slovenia, Croatia, Greece	European Union, Slovenian Agency for Research ARRS, Institute for Maternal and Child Health, and Italian Ministry of Health	2189	Mean (SD): 31.4 (5.1)	51.4%	NR	Mother's occupation, n (%) Employed on maternity: 880 (68.0) Employed worker: 130 (10.0) Housewife: 184 (14.2) Other condition: 101 (7.8) Mother's education level, n (%) Elementary and middle school: 265 (20.3%) High school: 560 (43.0%) University degree: 478 (36.7%)	Pre-pregnancy BMI (kg/m2), Mean (SD): 23.2 (4.5)	Mean (SD): 13.9 (5.4) kg	Breastfeeding, Mean (SD): 8.4 (6) mo	Maternal fish intake during pregnancy (servings/wk): fish, crustaceans, and mollusks (cooked according to different recipes), and fish in oil; 1 svg = 150 g	FFQ, after delivery, validated but adapted	Maternal fish intake (svg/wk), Mean (SD): 1.4 (1.2)	NR	THg in maternal hair, ng/g, n = 1282 Mean (SD): 997.0 (1035.1); Range: 16.9, 13520.0 THg in maternal blood, ng/g, n = 733 Mean (SD): 3.2 (3.4); Range: 0.1, 39.6 THg in cord blood, ng/g, n = 1078 Mean (SD): 5.2 (5.0); Range: 0.1, 33.1 THg in breast milk, ng/g, n = 1819 Mean (SD): 0.4 (1.2); Range: 0.0, 28.3	Cognition	Bayley Scales of Infant Development-III (BSID-III)	Cognitive composite scores, conducted by trained pediatricians or psychologists; Higher scores = better performance	Overall cognitive development composite score	18 mo	Maternal fish intake during pregnancy and child COGNITIVE neurodevelopment at 18 mo (BSID-III score), n = 1308: Cognitive composite score: r= -0.03, P > 0.05	Child age	Child sex, Child age, Maternal age, Race/ethnicity, SES, Alcohol intake, Non-fish dietary exposure to n-3 PUFAs,Smoking, Maternal anthropometrics, Child birth weight, Gestational age, Parental education, Parity	.	Several key confounders not accounted for,Exposure measurement after pregnancy	There was no significant association between maternal fish intake during pregnancy and child neurodevelopment at 18 mo.
Furlong et al., 2018	Prospective cohort study	Mount Sinai Children’s Environmental Health Study	United States of America (USA)	National Institute of Environmental Health Sciences/U.S. Environmental Protection Agency Children’s Center, the New York Community Trust, and the Agency for Toxic ] Substances and Disease Registry/Centers for Disease Control and Prevention (CDC)/Association of Teachers of Preventive Medicine	404	<20y: n=50 (30.9%) 20-24y: n=55 (34.0%) ≥25y: n=57 (35.2%)	51%	White: n = 30 (18.5%) Black/other: n = 50 (31.9%) Hispanic: n = 82 (50.6%)	Maternal education during pregnancy, n (%) High school or less: 118 (73.3) Some college or higher: 43 (26.7) Marital status during pregnancy, n (%) Married: 37 (22.8) Living with partner: 37 (22.8) Single/divorced/widowed: 88 (54.3) Parity: 100% (Primiparous)	NR	NR	NR	Maternal frequency of canned fish intake	Single question in prenatal questionnaire; frequency of canned fish intake, no measure of intake amount or other types of fish/seafood; Validation: NR Timing: Third trimester of pregnancy	Canned fish consumption, n (%) <1 times/wk: 145 (86.8) ≥1 times/wk: 22 (13.2)	NR	NR	Cognition	Behavior Rating Inventory of Executive Functioning (BRIEF)	Combination of scores from various assessment tools and at several different ages; BASC, BRIEF, WPPSI-III, and WISC-IV; ages 4-5, 6, 7-9y; parental report; higher scores = better performance	Executive functioning	4-9 y	Canned fish intake and Neurodevelopmental factors, B (CI) Executive functioning: <1 time/wk: REF ≥1 times/wk: -0.18 (-0.69, 0.33)	Child sex,Child age,Race/ethnicity,SES,Alcohol intake,Smoking,Gestational age,Parental education,Parity	Maternal age,Non-fish dietary exposure to n-3 PUFAs,Maternal anthropometrics,Child birth weight	Home environment,Head circumference	Several key confounders not accounted for,Dietary assessment method not validated,Outcome assessment - parental report,Did not account for maternal mercury exposure,Exposure based on frequency, not amount	Maternal intake of canned fish (≥1 times/wk) during pregnancy was associated with higher perceptual reasoning factor scores in children 4-9y; however, there were no significant associations with: impulsivity/externalizing, executive functioning, internalizing, adaptability, processing speed, and verbal intelligence.
Furlong et al., 2018	Prospective cohort study	Mount Sinai Children’s Environmental Health Study	United States of America (USA)	National Institute of Environmental Health Sciences/U.S. Environmental Protection Agency Children’s Center, the New York Community Trust, and the Agency for Toxic ] Substances and Disease Registry/Centers for Disease Control and Prevention (CDC)/Association of Teachers of Preventive Medicine	404	<20y: n=50 (30.9%) 20-24y: n=55 (34.0%) ≥25y: n=57 (35.2%)	51%	White: n = 30 (18.5%) Black/other: n = 50 (31.9%) Hispanic: n = 82 (50.6%)	Maternal education during pregnancy, n (%) High school or less: 118 (73.3) Some college or higher: 43 (26.7) Marital status during pregnancy, n (%) Married: 37 (22.8) Living with partner: 37 (22.8) Single/divorced/widowed: 88 (54.3) Parity: 100% (Primiparous)	NR	NR	NR	Maternal frequency of canned fish intake	Single question in prenatal questionnaire; frequency of canned fish intake, no measure of intake amount or other types of fish/seafood; Validation: NR Timing: Third trimester of pregnancy	Canned fish consumption, n (%) <1 times/wk: 145 (86.8) ≥1 times/wk: 22 (13.2)	NR	NR	Cognition	Wechsler Intelligence Scale for Children III (WISC-III)	Combination of scores from various assessment tools and at several different ages; BASC, BRIEF, WPPSI-III, and WISC-IV; ages 4-5, 6, 7-9y; parental report; higher scores = better performance	Processing speed	4-9 y	Canned fish intake and Neurodevelopmental factors, B (CI) Processing speed: <1 time/wk: REF ≥1 times/wk: -0.17 (-0.66, 0.33)	Child sex,Child age,Race/ethnicity,SES,Alcohol intake,Smoking,Gestational age,Parental education,Parity	Maternal age,Non-fish dietary exposure to n-3 PUFAs,Maternal anthropometrics,Child birth weight	Home environment,Head circumference	Several key confounders not accounted for,Dietary assessment method not validated,Outcome assessment - parental report,Did not account for maternal mercury exposure,Exposure based on frequency, not amount	Maternal intake of canned fish (≥1 times/wk) during pregnancy was associated with higher perceptual reasoning factor scores in children 4-9y; however, there were no significant associations with: impulsivity/externalizing, executive functioning, internalizing, adaptability, processing speed, and verbal intelligence.
Furlong et al., 2018	Prospective cohort study	Mount Sinai Children’s Environmental Health Study	United States of America (USA)	National Institute of Environmental Health Sciences/U.S. Environmental Protection Agency Children’s Center, the New York Community Trust, and the Agency for Toxic ] Substances and Disease Registry/Centers for Disease Control and Prevention (CDC)/Association of Teachers of Preventive Medicine	404	<20y: n=50 (30.9%) 20-24y: n=55 (34.0%) ≥25y: n=57 (35.2%)	51%	White: n = 30 (18.5%) Black/other: n = 50 (31.9%) Hispanic: n = 82 (50.6%)	Maternal education during pregnancy, n (%) High school or less: 118 (73.3) Some college or higher: 43 (26.7) Marital status during pregnancy, n (%) Married: 37 (22.8) Living with partner: 37 (22.8) Single/divorced/widowed: 88 (54.3) Parity: 100% (Primiparous)	NR	NR	NR	Maternal frequency of canned fish intake	Single question in prenatal questionnaire; frequency of canned fish intake, no measure of intake amount or other types of fish/seafood; Validation: NR Timing: Third trimester of pregnancy	Canned fish consumption, n (%) <1 times/wk: 145 (86.8) ≥1 times/wk: 22 (13.2)	NR	NR	Cognition	Behavior Rating Inventory of Executive Functioning (BRIEF)	Combination of scores from various assessment tools and at several different ages; BASC, BRIEF, WPPSI-III, and WISC-IV; ages 4-5, 6, 7-9y; parental report; higher scores = better performance	Reasoning and problem solving	4-9 y	Canned fish intake and Neurodevelopmental factors, B (CI) Perceptual reasoning: <1 time/wk: REF ≥1 times/wk: 0.50 (0.03, 0.97)	Child sex,Child age,Race/ethnicity,SES,Alcohol intake,Smoking,Gestational age,Parental education,Parity	Maternal age,Non-fish dietary exposure to n-3 PUFAs,Maternal anthropometrics,Child birth weight	Home environment,Head circumference	Several key confounders not accounted for,Dietary assessment method not validated,Outcome assessment - parental report,Did not account for maternal mercury exposure,Exposure based on frequency, not amount	Maternal intake of canned fish (≥1 times/wk) during pregnancy was associated with higher perceptual reasoning factor scores in children 4-9y; however, there were no significant associations with: impulsivity/externalizing, executive functioning, internalizing, adaptability, processing speed, and verbal intelligence.
Furlong et al., 2018	Prospective cohort study	Mount Sinai Children’s Environmental Health Study	United States of America (USA)	National Institute of Environmental Health Sciences/U.S. Environmental Protection Agency Children’s Center, the New York Community Trust, and the Agency for Toxic ] Substances and Disease Registry/Centers for Disease Control and Prevention (CDC)/Association of Teachers of Preventive Medicine	404	<20y: n=50 (30.9%) 20-24y: n=55 (34.0%) ≥25y: n=57 (35.2%)	51%	White: n = 30 (18.5%) Black/other: n = 50 (31.9%) Hispanic: n = 82 (50.6%)	Maternal education during pregnancy, n (%) High school or less: 118 (73.3) Some college or higher: 43 (26.7) Marital status during pregnancy, n (%) Married: 37 (22.8) Living with partner: 37 (22.8) Single/divorced/widowed: 88 (54.3) Parity: 100% (Primiparous)	NR	NR	NR	Maternal frequency of canned fish intake	Single question in prenatal questionnaire; frequency of canned fish intake, no measure of intake amount or other types of fish/seafood; Validation: NR Timing: Third trimester of pregnancy	Canned fish consumption, n (%) <1 times/wk: 145 (86.8) ≥1 times/wk: 22 (13.2)	NR	NR	Cognition	Behavior Rating Inventory of Executive Functioning (BRIEF)	Combination of scores from various assessment tools and at several different ages; BASC, BRIEF, WPPSI-III, and WISC-IV; ages 4-5, 6, 7-9y; parental report; higher scores = better performance	Verbal intelligence	4-9 y	Canned fish intake and Neurodevelopmental factors, B (CI) Verbal intelligence: <1 time/wk: REF ≥1 times/wk: -0.09 (-0.51, 0.34)	Child sex,Child age,Race/ethnicity,SES,Alcohol intake,Smoking,Gestational age,Parental education,Parity	Maternal age,Non-fish dietary exposure to n-3 PUFAs,Maternal anthropometrics,Child birth weight	Home environment,Head circumference	Several key confounders not accounted for,Dietary assessment method not validated,Outcome assessment - parental report,Did not account for maternal mercury exposure,Exposure based on frequency, not amount	Maternal intake of canned fish (≥1 times/wk) during pregnancy was associated with higher perceptual reasoning factor scores in children 4-9y; however, there were no significant associations with: impulsivity/externalizing, executive functioning, internalizing, adaptability, processing speed, and verbal intelligence.
Oken et al., 2016	Prospective cohort study	Project Viva	United States of America (USA)	National Institutes of Health and the Intramural Program of NIAAA	2128	Mean (SD, range): 32.3 (5.3, 15.3 - 44.9) y	50%	Asian: n = 53 (5%) Black: n = 171 (16%) Hispanic: n = 64 (6%) White: n = 737 (69%) Other: n = 43 (4%)	College graduate No: n = 331 (31%) Yes: n = 737 (69%) Married or cohabitating No: n =85 (8%) Yes: n =983 (92%) Annual household income $>7,000 No: n =406 (38%) Yes: n =662 (62%)	Mean (SD, range): 24.6 (5.1, 16.2 - 48.5) kg/m2	NR	Breastfeeding duration, mean (SD, range): 6.4 (4.6, 0 - 12.0) mo	Maternal fish intake: canned tuna fish (3-4 oz); shrimp, lobster, scallops, clams (1 serv); dark meat fish (e.g., mackerel, salmon, sardines, bluefish, swordfish (3-5 oz); and other fish (e.g., cod, haddock, halibut (3-5 oz)	FFQ, validated/modified, 27.9wk gestation (mid-pregnancy; 2nd trimester) and post-delivery (late pregnancy)	Maternal fish intake Mean (SD, range): 1.7 (1.5, 0.0 - 12.0) serv/wk 0 serv/wk: n = 128 (12%) >0 - <3.0 serv/wk: n = 801 (75%) ≥3.0 serv/wk: n = 139 (13%)	DHA+ EPA intake, mean (SD, range): 165 (158, 0 - 2060) mg/d Plasma DHA+ EPA intake, mean (SD, range): 98.4 (41.8, 16.8 - 327.1) mcg/ml Erythrocyte selenium intake, mean (SD, range): 205.6 (34,6, 44.3 - 380.3) ng/ml	Erythrocyte mercury, mean (SD, range): 4.0 (3.6, 0 - 38.2)	Cognition	Wide Range Assessment of Memory and Learning (WRAML)	Picture memory, Design memory; Individually administered; Higher scores = better performance	Memory	7.9y	Maternal late pregnancy fish intake with child cognition at ~8y Risk of being in lowest quartile of WRAML, OR (95% CI): 0 serv/wk: Ref >0 - < 3.0 serv/wk: 0.24 (0.08, 0.75) ≥3 serv/wk: 0.24 (0.07, 0.79)	Child sex,Child age,Race/ethnicity,Smoking,Child birth weight,Gestational age,Parental education,Parity	Maternal age,SES,Non-fish dietary exposure to n-3 PUFAs,Maternal anthropometrics	HOME Score,Primary language,Maternal IQ,Paternal educational level,Breastfeeding duration	Some key confounders not accounted for,Maternal mercury only in subset of participants	Maternal seafood intake during mid- and late-pregnancy was not significantly associated with child cognitive scores at age 8y.
Oken et al., 2016	Prospective cohort study	Project Viva	United States of America (USA)	National Institutes of Health and the Intramural Program of NIAAA	2128	Mean (SD, range): 32.3 (5.3, 15.3 - 44.9) y	50%	Asian: n = 53 (5%) Black: n = 171 (16%) Hispanic: n = 64 (6%) White: n = 737 (69%) Other: n = 43 (4%)	College graduate No: n = 331 (31%) Yes: n = 737 (69%) Married or cohabitating No: n =85 (8%) Yes: n =983 (92%) Annual household income $>7,000 No: n =406 (38%) Yes: n =662 (62%)	Mean (SD, range): 24.6 (5.1, 16.2 - 48.5) kg/m2	NR	Breastfeeding duration, mean (SD, range): 6.4 (4.6, 0 - 12.0) mo	Maternal fish intake: canned tuna fish (3-4 oz); shrimp, lobster, scallops, clams (1 serv); dark meat fish (e.g., mackerel, salmon, sardines, bluefish, swordfish (3-5 oz); and other fish (e.g., cod, haddock, halibut (3-5 oz)	FFQ, validated/modified, 27.9wk gestation (mid-pregnancy; 2nd trimester) and post-delivery (late pregnancy)	Maternal fish intake Mean (SD, range): 1.7 (1.5, 0.0 - 12.0) serv/wk 0 serv/wk: n = 128 (12%) >0 - <3.0 serv/wk: n = 801 (75%) ≥3.0 serv/wk: n = 139 (13%)	DHA+ EPA intake, mean (SD, range): 165 (158, 0 - 2060) mg/d Plasma DHA+ EPA intake, mean (SD, range): 98.4 (41.8, 16.8 - 327.1) mcg/ml Erythrocyte selenium intake, mean (SD, range): 205.6 (34,6, 44.3 - 380.3) ng/ml	Erythrocyte mercury, mean (SD, range): 4.0 (3.6, 0 - 38.2)	Cognition	Wide Range Assessment of Memory and Learning (WRAML)	Picture memory, Design memory; Individually administered; Higher scores = better performance	Memory	7.9y	Maternal late pregnancy fish intake with child cognition at ~8y Risk of being in lowest quartile of WRAML, OR (95% CI): Fish intake continuous; 1.05 (0.81, 1.37)	Child sex,Child age,Race/ethnicity,Smoking,Child birth weight,Gestational age,Parental education,Parity	Maternal age,SES,Non-fish dietary exposure to n-3 PUFAs,Maternal anthropometrics	HOME Score,Primary language,Maternal IQ,Paternal educational level,Breastfeeding duration	Some key confounders not accounted for,Maternal mercury only in subset of participants	Maternal seafood intake during mid- and late-pregnancy was not significantly associated with child cognitive scores at age 8y.
Oken et al., 2016	Prospective cohort study	Project Viva	United States of America (USA)	National Institutes of Health and the Intramural Program of NIAAA	2128	Mean (SD, range): 32.3 (5.3, 15.3 - 44.9) y	50%	Asian: n = 53 (5%) Black: n = 171 (16%) Hispanic: n = 64 (6%) White: n = 737 (69%) Other: n = 43 (4%)	College graduate No: n = 331 (31%) Yes: n = 737 (69%) Married or cohabitating No: n =85 (8%) Yes: n =983 (92%) Annual household income $>7,000 No: n =406 (38%) Yes: n =662 (62%)	Mean (SD, range): 24.6 (5.1, 16.2 - 48.5) kg/m2	NR	Breastfeeding duration, mean (SD, range): 6.4 (4.6, 0 - 12.0) mo	Maternal fish intake: canned tuna fish (3-4 oz); shrimp, lobster, scallops, clams (1 serv); dark meat fish (e.g., mackerel, salmon, sardines, bluefish, swordfish (3-5 oz); and other fish (e.g., cod, haddock, halibut (3-5 oz)	FFQ, validated/modified, 27.9wk gestation (mid-pregnancy; 2nd trimester) and post-delivery (late pregnancy)	Maternal fish intake Mean (SD, range): 1.7 (1.5, 0.0 - 12.0) serv/wk 0 serv/wk: n = 128 (12%) >0 - <3.0 serv/wk: n = 801 (75%) ≥3.0 serv/wk: n = 139 (13%)	DHA+ EPA intake, mean (SD, range): 165 (158, 0 - 2060) mg/d Plasma DHA+ EPA intake, mean (SD, range): 98.4 (41.8, 16.8 - 327.1) mcg/ml Erythrocyte selenium intake, mean (SD, range): 205.6 (34,6, 44.3 - 380.3) ng/ml	Erythrocyte mercury, mean (SD, range): 4.0 (3.6, 0 - 38.2)	Cognition	Wide Range Assessment of Memory and Learning (WRAML)	Picture memory, Design memory; Individually administered; Higher scores = better performance	Memory	7.9y	Maternal late pregnancy fish intake with child cognition at ~8y WRAML Summary Score, B (95% CI) Fish intake, continuous: -0.05 (-0.23, 0.12)	Child sex,Child age,Race/ethnicity,Smoking,Child birth weight,Gestational age,Parental education,Parity	Maternal age,SES,Non-fish dietary exposure to n-3 PUFAs,Maternal anthropometrics	HOME Score,Primary language,Maternal IQ,Paternal educational level,Breastfeeding duration	Some key confounders not accounted for,Maternal mercury only in subset of participants	Maternal seafood intake during mid- and late-pregnancy was not significantly associated with child cognitive scores at age 8y.
Oken et al., 2016	Prospective cohort study	Project Viva	United States of America (USA)	National Institutes of Health and the Intramural Program of NIAAA	2128	Mean (SD, range): 32.3 (5.3, 15.3 - 44.9) y	50%	Asian: n = 53 (5%) Black: n = 171 (16%) Hispanic: n = 64 (6%) White: n = 737 (69%) Other: n = 43 (4%)	College graduate No: n = 331 (31%) Yes: n = 737 (69%) Married or cohabitating No: n =85 (8%) Yes: n =983 (92%) Annual household income $>7,000 No: n =406 (38%) Yes: n =662 (62%)	Mean (SD, range): 24.6 (5.1, 16.2 - 48.5) kg/m2	NR	Breastfeeding duration, mean (SD, range): 6.4 (4.6, 0 - 12.0) mo	Maternal fish intake: canned tuna fish (3-4 oz); shrimp, lobster, scallops, clams (1 serv); dark meat fish (e.g., mackerel, salmon, sardines, bluefish, swordfish (3-5 oz); and other fish (e.g., cod, haddock, halibut (3-5 oz)	FFQ, validated/modified, 27.9wk gestation (mid-pregnancy; 2nd trimester) and post-delivery (late pregnancy)	Maternal fish intake Mean (SD, range): 1.7 (1.5, 0.0 - 12.0) serv/wk 0 serv/wk: n = 128 (12%) >0 - <3.0 serv/wk: n = 801 (75%) ≥3.0 serv/wk: n = 139 (13%)	DHA+ EPA intake, mean (SD, range): 165 (158, 0 - 2060) mg/d Plasma DHA+ EPA intake, mean (SD, range): 98.4 (41.8, 16.8 - 327.1) mcg/ml Erythrocyte selenium intake, mean (SD, range): 205.6 (34,6, 44.3 - 380.3) ng/ml	Erythrocyte mercury, mean (SD, range): 4.0 (3.6, 0 - 38.2)	Cognition	Wide Range Assessment of Memory and Learning (WRAML)	Picture memory, Design memory; Individually administered; Higher scores = better performance	Memory	7.9y	Maternal late pregnancy fish intake with child cognition at ~8y WRAML Summary Score, B (95% CI) 0 serv/wk: Ref >0 - < 3.0 serv/wk: 2.09 (-0.31, 4.50) ≥3 serv/wk: 2.17 (-0.32, 4.66)	Child sex,Child age,Race/ethnicity,Smoking,Child birth weight,Gestational age,Parental education,Parity	Maternal age,SES,Non-fish dietary exposure to n-3 PUFAs,Maternal anthropometrics	HOME Score,Primary language,Maternal IQ,Paternal educational level,Breastfeeding duration	Some key confounders not accounted for,Maternal mercury only in subset of participants	Maternal seafood intake during mid- and late-pregnancy was not significantly associated with child cognitive scores at age 8y.
Oken et al., 2016	Prospective cohort study	Project Viva	United States of America (USA)	National Institutes of Health and the Intramural Program of NIAAA	2128	Mean (SD, range): 32.3 (5.3, 15.3 - 44.9) y	50%	Asian: n = 53 (5%) Black: n = 171 (16%) Hispanic: n = 64 (6%) White: n = 737 (69%) Other: n = 43 (4%)	College graduate No: n = 331 (31%) Yes: n = 737 (69%) Married or cohabitating No: n =85 (8%) Yes: n =983 (92%) Annual household income $>7,000 No: n =406 (38%) Yes: n =662 (62%)	Mean (SD, range): 24.6 (5.1, 16.2 - 48.5) kg/m2	NR	Breastfeeding duration, mean (SD, range): 6.4 (4.6, 0 - 12.0) mo	Maternal fish intake: canned tuna fish (3-4 oz); shrimp, lobster, scallops, clams (1 serv); dark meat fish (e.g., mackerel, salmon, sardines, bluefish, swordfish (3-5 oz); and other fish (e.g., cod, haddock, halibut (3-5 oz)	FFQ, validated/modified, 27.9wk gestation (mid-pregnancy; 2nd trimester) and post-delivery (late pregnancy)	Maternal fish intake Mean (SD, range): 1.7 (1.5, 0.0 - 12.0) serv/wk 0 serv/wk: n = 128 (12%) >0 - <3.0 serv/wk: n = 801 (75%) ≥3.0 serv/wk: n = 139 (13%)	DHA+ EPA intake, mean (SD, range): 165 (158, 0 - 2060) mg/d Plasma DHA+ EPA intake, mean (SD, range): 98.4 (41.8, 16.8 - 327.1) mcg/ml Erythrocyte selenium intake, mean (SD, range): 205.6 (34,6, 44.3 - 380.3) ng/ml	Erythrocyte mercury, mean (SD, range): 4.0 (3.6, 0 - 38.2)	Cognition	Wide Range Assessment of Memory and Learning (WRAML)	Picture memory, Design memory; Individually administered; Higher scores = better performance	Memory	7.9y	Maternal second trimester fish intake with child cognition at ~8y, n = 1068 WRAML Picture memory, B (95% CI) 0 serv/wk: Ref >0 - < 3.0 serv/wk: -0.48 (-1.08, 0.12) ≥3 serv/wk: -0.36 (-1.13, 0.40) Adj for Hg: NS (data NR)	Child sex,Child age,Race/ethnicity,Smoking,Child birth weight,Gestational age,Parental education,Parity	Maternal age,SES,Non-fish dietary exposure to n-3 PUFAs,Maternal anthropometrics	HOME Score,Primary language,Maternal IQ,Paternal educational level,Breastfeeding duration	Some key confounders not accounted for,Maternal mercury only in subset of participants	Maternal seafood intake during mid- and late-pregnancy was not significantly associated with child cognitive scores at age 8y.
Oken et al., 2016	Prospective cohort study	Project Viva	United States of America (USA)	National Institutes of Health and the Intramural Program of NIAAA	2128	Mean (SD, range): 32.3 (5.3, 15.3 - 44.9) y	50%	Asian: n = 53 (5%) Black: n = 171 (16%) Hispanic: n = 64 (6%) White: n = 737 (69%) Other: n = 43 (4%)	College graduate No: n = 331 (31%) Yes: n = 737 (69%) Married or cohabitating No: n =85 (8%) Yes: n =983 (92%) Annual household income $>7,000 No: n =406 (38%) Yes: n =662 (62%)	Mean (SD, range): 24.6 (5.1, 16.2 - 48.5) kg/m2	NR	Breastfeeding duration, mean (SD, range): 6.4 (4.6, 0 - 12.0) mo	Maternal fish intake: canned tuna fish (3-4 oz); shrimp, lobster, scallops, clams (1 serv); dark meat fish (e.g., mackerel, salmon, sardines, bluefish, swordfish (3-5 oz); and other fish (e.g., cod, haddock, halibut (3-5 oz)	FFQ, validated/modified, 27.9wk gestation (mid-pregnancy; 2nd trimester) and post-delivery (late pregnancy)	Maternal fish intake Mean (SD, range): 1.7 (1.5, 0.0 - 12.0) serv/wk 0 serv/wk: n = 128 (12%) >0 - <3.0 serv/wk: n = 801 (75%) ≥3.0 serv/wk: n = 139 (13%)	DHA+ EPA intake, mean (SD, range): 165 (158, 0 - 2060) mg/d Plasma DHA+ EPA intake, mean (SD, range): 98.4 (41.8, 16.8 - 327.1) mcg/ml Erythrocyte selenium intake, mean (SD, range): 205.6 (34,6, 44.3 - 380.3) ng/ml	Erythrocyte mercury, mean (SD, range): 4.0 (3.6, 0 - 38.2)	Cognition	Wide Range Assessment of Memory and Learning (WRAML)	Picture memory, Design memory; Individually administered; Higher scores = better performance	Memory	7.9y	Maternal second trimester fish intake with child cognition at ~8y, n = 1068 WRAML Summary score, B (95% CI) 0 serv/wk: Ref >0 - < 3.0 serv/wk: -0.98 (-1.84, -0.11) ≥3 serv/wk: -0.99 (-2.11, 0.13) Adj for Hg: NS (data NR)	Child sex,Child age,Race/ethnicity,Smoking,Child birth weight,Gestational age,Parental education,Parity	Maternal age,SES,Non-fish dietary exposure to n-3 PUFAs,Maternal anthropometrics	HOME Score,Primary language,Maternal IQ,Paternal educational level,Breastfeeding duration	Some key confounders not accounted for,Maternal mercury only in subset of participants	Maternal seafood intake during mid- and late-pregnancy was not significantly associated with child cognitive scores at age 8y.
Oken et al., 2016	Prospective cohort study	Project Viva	United States of America (USA)	National Institutes of Health and the Intramural Program of NIAAA	2128	Mean (SD, range): 32.3 (5.3, 15.3 - 44.9) y	50%	Asian: n = 53 (5%) Black: n = 171 (16%) Hispanic: n = 64 (6%) White: n = 737 (69%) Other: n = 43 (4%)	College graduate No: n = 331 (31%) Yes: n = 737 (69%) Married or cohabitating No: n =85 (8%) Yes: n =983 (92%) Annual household income $>7,000 No: n =406 (38%) Yes: n =662 (62%)	Mean (SD, range): 24.6 (5.1, 16.2 - 48.5) kg/m2	NR	Breastfeeding duration, mean (SD, range): 6.4 (4.6, 0 - 12.0) mo	Maternal fish intake: canned tuna fish (3-4 oz); shrimp, lobster, scallops, clams (1 serv); dark meat fish (e.g., mackerel, salmon, sardines, bluefish, swordfish (3-5 oz); and other fish (e.g., cod, haddock, halibut (3-5 oz)	FFQ, validated/modified, 27.9wk gestation (mid-pregnancy; 2nd trimester) and post-delivery (late pregnancy)	Maternal fish intake Mean (SD, range): 1.7 (1.5, 0.0 - 12.0) serv/wk 0 serv/wk: n = 128 (12%) >0 - <3.0 serv/wk: n = 801 (75%) ≥3.0 serv/wk: n = 139 (13%)	DHA+ EPA intake, mean (SD, range): 165 (158, 0 - 2060) mg/d Plasma DHA+ EPA intake, mean (SD, range): 98.4 (41.8, 16.8 - 327.1) mcg/ml Erythrocyte selenium intake, mean (SD, range): 205.6 (34,6, 44.3 - 380.3) ng/ml	Erythrocyte mercury, mean (SD, range): 4.0 (3.6, 0 - 38.2)	Cognition	Wide Range Assessment of Memory and Learning (WRAML)	Picture memory, Design memory; Individually administered; Higher scores = better performance	Memory	7.9y	Maternal second trimester fish intake with child cognition at ~8y, n = 1068 WRAML Design memory, B (95% CI) 0 serv/wk: Ref >0 - < 3.0 serv/wk: -0.50 (-1.04, 0.04) ≥3 serv/wk: -0.67 (-1.36, 0.03) Adj for Hg: NS (data NR)	Child sex,Child age,Race/ethnicity,Smoking,Child birth weight,Gestational age,Parental education,Parity	Maternal age,SES,Non-fish dietary exposure to n-3 PUFAs,Maternal anthropometrics	HOME Score,Primary language,Maternal IQ,Paternal educational level,Breastfeeding duration	Some key confounders not accounted for,Maternal mercury only in subset of participants	Maternal seafood intake during mid- and late-pregnancy was not significantly associated with child cognitive scores at age 8y.
Oken et al., 2016	Prospective cohort study	Project Viva	United States of America (USA)	National Institutes of Health and the Intramural Program of NIAAA	2128	Mean (SD, range): 32.3 (5.3, 15.3 - 44.9) y	50%	Asian: n = 53 (5%) Black: n = 171 (16%) Hispanic: n = 64 (6%) White: n = 737 (69%) Other: n = 43 (4%)	College graduate No: n = 331 (31%) Yes: n = 737 (69%) Married or cohabitating No: n =85 (8%) Yes: n =983 (92%) Annual household income $>7,000 No: n =406 (38%) Yes: n =662 (62%)	Mean (SD, range): 24.6 (5.1, 16.2 - 48.5) kg/m2	NR	Breastfeeding duration, mean (SD, range): 6.4 (4.6, 0 - 12.0) mo	Maternal fish intake: canned tuna fish (3-4 oz); shrimp, lobster, scallops, clams (1 serv); dark meat fish (e.g., mackerel, salmon, sardines, bluefish, swordfish (3-5 oz); and other fish (e.g., cod, haddock, halibut (3-5 oz)	FFQ, validated/modified, 27.9wk gestation (mid-pregnancy; 2nd trimester) and post-delivery (late pregnancy)	Maternal fish intake Mean (SD, range): 1.7 (1.5, 0.0 - 12.0) serv/wk 0 serv/wk: n = 128 (12%) >0 - <3.0 serv/wk: n = 801 (75%) ≥3.0 serv/wk: n = 139 (13%)	DHA+ EPA intake, mean (SD, range): 165 (158, 0 - 2060) mg/d Plasma DHA+ EPA intake, mean (SD, range): 98.4 (41.8, 16.8 - 327.1) mcg/ml Erythrocyte selenium intake, mean (SD, range): 205.6 (34,6, 44.3 - 380.3) ng/ml	Erythrocyte mercury, mean (SD, range): 4.0 (3.6, 0 - 38.2)	Cognition	Kaufman Brief Intelligence Test-II (KBIT-II)	Verbal IQ, Non-verbal IQ; Conducted by trained research assistants; Higher scores = better performance	Nonverbal intelligence	7.9y	Maternal late pregnancy fish intake with child cognition at age ~8y, KBIT nonverbal IQ, B (95 %CI) Fish intake, continuous: -0.20 (-0.85, 0.44)	Child sex,Child age,Race/ethnicity,Smoking,Child birth weight,Gestational age,Parental education,Parity	Maternal age,SES,Non-fish dietary exposure to n-3 PUFAs,Maternal anthropometrics	HOME Score,Primary language,Maternal IQ,Paternal educational level,Breastfeeding duration	Some key confounders not accounted for,Maternal mercury only in subset of participants	Maternal seafood intake during mid- and late-pregnancy was not significantly associated with child cognitive scores at age 8y.
Oken et al., 2016	Prospective cohort study	Project Viva	United States of America (USA)	National Institutes of Health and the Intramural Program of NIAAA	2128	Mean (SD, range): 32.3 (5.3, 15.3 - 44.9) y	50%	Asian: n = 53 (5%) Black: n = 171 (16%) Hispanic: n = 64 (6%) White: n = 737 (69%) Other: n = 43 (4%)	College graduate No: n = 331 (31%) Yes: n = 737 (69%) Married or cohabitating No: n =85 (8%) Yes: n =983 (92%) Annual household income $>7,000 No: n =406 (38%) Yes: n =662 (62%)	Mean (SD, range): 24.6 (5.1, 16.2 - 48.5) kg/m2	NR	Breastfeeding duration, mean (SD, range): 6.4 (4.6, 0 - 12.0) mo	Maternal fish intake: canned tuna fish (3-4 oz); shrimp, lobster, scallops, clams (1 serv); dark meat fish (e.g., mackerel, salmon, sardines, bluefish, swordfish (3-5 oz); and other fish (e.g., cod, haddock, halibut (3-5 oz)	FFQ, validated/modified, 27.9wk gestation (mid-pregnancy; 2nd trimester) and post-delivery (late pregnancy)	Maternal fish intake Mean (SD, range): 1.7 (1.5, 0.0 - 12.0) serv/wk 0 serv/wk: n = 128 (12%) >0 - <3.0 serv/wk: n = 801 (75%) ≥3.0 serv/wk: n = 139 (13%)	DHA+ EPA intake, mean (SD, range): 165 (158, 0 - 2060) mg/d Plasma DHA+ EPA intake, mean (SD, range): 98.4 (41.8, 16.8 - 327.1) mcg/ml Erythrocyte selenium intake, mean (SD, range): 205.6 (34,6, 44.3 - 380.3) ng/ml	Erythrocyte mercury, mean (SD, range): 4.0 (3.6, 0 - 38.2)	Cognition	Kaufman Brief Intelligence Test-II (KBIT-II)	Verbal IQ, Non-verbal IQ; Conducted by trained research assistants; Higher scores = better performance	Nonverbal intelligence	7.9y	Maternal late pregnancy fish intake with child cognition at age ~8y, KBIT nonverbal IQ, B (95 %CI) 0 serv/wk: Ref >0 - < 3.0 serv/wk: 1.63 (-7.18, 10.43) ≥3 serv/wk: 1.44 (-7.67, 10.55)	Child sex,Child age,Race/ethnicity,Smoking,Child birth weight,Gestational age,Parental education,Parity	Maternal age,SES,Non-fish dietary exposure to n-3 PUFAs,Maternal anthropometrics	HOME Score,Primary language,Maternal IQ,Paternal educational level,Breastfeeding duration	Some key confounders not accounted for,Maternal mercury only in subset of participants	Maternal seafood intake during mid- and late-pregnancy was not significantly associated with child cognitive scores at age 8y.
Oken et al., 2016	Prospective cohort study	Project Viva	United States of America (USA)	National Institutes of Health and the Intramural Program of NIAAA	2128	Mean (SD, range): 32.3 (5.3, 15.3 - 44.9) y	50%	Asian: n = 53 (5%) Black: n = 171 (16%) Hispanic: n = 64 (6%) White: n = 737 (69%) Other: n = 43 (4%)	College graduate No: n = 331 (31%) Yes: n = 737 (69%) Married or cohabitating No: n =85 (8%) Yes: n =983 (92%) Annual household income $>7,000 No: n =406 (38%) Yes: n =662 (62%)	Mean (SD, range): 24.6 (5.1, 16.2 - 48.5) kg/m2	NR	Breastfeeding duration, mean (SD, range): 6.4 (4.6, 0 - 12.0) mo	Maternal fish intake: canned tuna fish (3-4 oz); shrimp, lobster, scallops, clams (1 serv); dark meat fish (e.g., mackerel, salmon, sardines, bluefish, swordfish (3-5 oz); and other fish (e.g., cod, haddock, halibut (3-5 oz)	FFQ, validated/modified, 27.9wk gestation (mid-pregnancy; 2nd trimester) and post-delivery (late pregnancy)	Maternal fish intake Mean (SD, range): 1.7 (1.5, 0.0 - 12.0) serv/wk 0 serv/wk: n = 128 (12%) >0 - <3.0 serv/wk: n = 801 (75%) ≥3.0 serv/wk: n = 139 (13%)	DHA+ EPA intake, mean (SD, range): 165 (158, 0 - 2060) mg/d Plasma DHA+ EPA intake, mean (SD, range): 98.4 (41.8, 16.8 - 327.1) mcg/ml Erythrocyte selenium intake, mean (SD, range): 205.6 (34,6, 44.3 - 380.3) ng/ml	Erythrocyte mercury, mean (SD, range): 4.0 (3.6, 0 - 38.2)	Cognition	Kaufman Brief Intelligence Test-II (KBIT-II)	Verbal IQ, Non-verbal IQ; Conducted by trained research assistants; Higher scores = better performance	Nonverbal intelligence	7.9y	Maternal second trimester fish intake with child cognition at age ~8y, n = 1068 KBIT nonverbal IQ, B (95% CI) 0 serv/wk: Ref >0 - < 3.0 serv/wk: 1.85 (-1.44, 5.13) ≥3 serv/wk: -1.32 (-5.49, 2.85) Adj for Hg, n=872: NS (data NR)	Child sex,Child age,Race/ethnicity,Smoking,Child birth weight,Gestational age,Parental education,Parity	Maternal age,SES,Non-fish dietary exposure to n-3 PUFAs,Maternal anthropometrics	HOME Score,Primary language,Maternal IQ,Paternal educational level,Breastfeeding duration	Some key confounders not accounted for,Maternal mercury only in subset of participants	Maternal seafood intake during mid- and late-pregnancy was not significantly associated with child cognitive scores at age 8y.
Oken et al., 2016	Prospective cohort study	Project Viva	United States of America (USA)	National Institutes of Health and the Intramural Program of NIAAA	2128	Mean (SD, range): 32.3 (5.3, 15.3 - 44.9) y	50%	Asian: n = 53 (5%) Black: n = 171 (16%) Hispanic: n = 64 (6%) White: n = 737 (69%) Other: n = 43 (4%)	College graduate No: n = 331 (31%) Yes: n = 737 (69%) Married or cohabitating No: n =85 (8%) Yes: n =983 (92%) Annual household income $>7,000 No: n =406 (38%) Yes: n =662 (62%)	Mean (SD, range): 24.6 (5.1, 16.2 - 48.5) kg/m2	NR	Breastfeeding duration, mean (SD, range): 6.4 (4.6, 0 - 12.0) mo	Maternal fish intake: canned tuna fish (3-4 oz); shrimp, lobster, scallops, clams (1 serv); dark meat fish (e.g., mackerel, salmon, sardines, bluefish, swordfish (3-5 oz); and other fish (e.g., cod, haddock, halibut (3-5 oz)	FFQ, validated/modified, 27.9wk gestation (mid-pregnancy; 2nd trimester) and post-delivery (late pregnancy)	Maternal fish intake Mean (SD, range): 1.7 (1.5, 0.0 - 12.0) serv/wk 0 serv/wk: n = 128 (12%) >0 - <3.0 serv/wk: n = 801 (75%) ≥3.0 serv/wk: n = 139 (13%)	DHA+ EPA intake, mean (SD, range): 165 (158, 0 - 2060) mg/d Plasma DHA+ EPA intake, mean (SD, range): 98.4 (41.8, 16.8 - 327.1) mcg/ml Erythrocyte selenium intake, mean (SD, range): 205.6 (34,6, 44.3 - 380.3) ng/ml	Erythrocyte mercury, mean (SD, range): 4.0 (3.6, 0 - 38.2)	Cognition	Kaufman Brief Intelligence Test-II (KBIT-II)	Verbal IQ, Non-verbal IQ; Conducted by trained research assistants; Higher scores = better performance	Verbal intelligence	7.9y	Maternal late pregnancy fish intake with child cognition at age ~8y, KBIT Verbal, B (95 %CI) Fish intake, continuous: 0.13 (-0.37, 0.63)	Child sex,Child age,Race/ethnicity,Smoking,Child birth weight,Gestational age,Parental education,Parity	Maternal age,SES,Non-fish dietary exposure to n-3 PUFAs,Maternal anthropometrics	HOME Score,Primary language,Maternal IQ,Paternal educational level,Breastfeeding duration	Some key confounders not accounted for,Maternal mercury only in subset of participants	Maternal seafood intake during mid- and late-pregnancy was not significantly associated with child cognitive scores at age 8y.
Oken et al., 2016	Prospective cohort study	Project Viva	United States of America (USA)	National Institutes of Health and the Intramural Program of NIAAA	2128	Mean (SD, range): 32.3 (5.3, 15.3 - 44.9) y	50%	Asian: n = 53 (5%) Black: n = 171 (16%) Hispanic: n = 64 (6%) White: n = 737 (69%) Other: n = 43 (4%)	College graduate No: n = 331 (31%) Yes: n = 737 (69%) Married or cohabitating No: n =85 (8%) Yes: n =983 (92%) Annual household income $>7,000 No: n =406 (38%) Yes: n =662 (62%)	Mean (SD, range): 24.6 (5.1, 16.2 - 48.5) kg/m2	NR	Breastfeeding duration, mean (SD, range): 6.4 (4.6, 0 - 12.0) mo	Maternal fish intake: canned tuna fish (3-4 oz); shrimp, lobster, scallops, clams (1 serv); dark meat fish (e.g., mackerel, salmon, sardines, bluefish, swordfish (3-5 oz); and other fish (e.g., cod, haddock, halibut (3-5 oz)	FFQ, validated/modified, 27.9wk gestation (mid-pregnancy; 2nd trimester) and post-delivery (late pregnancy)	Maternal fish intake Mean (SD, range): 1.7 (1.5, 0.0 - 12.0) serv/wk 0 serv/wk: n = 128 (12%) >0 - <3.0 serv/wk: n = 801 (75%) ≥3.0 serv/wk: n = 139 (13%)	DHA+ EPA intake, mean (SD, range): 165 (158, 0 - 2060) mg/d Plasma DHA+ EPA intake, mean (SD, range): 98.4 (41.8, 16.8 - 327.1) mcg/ml Erythrocyte selenium intake, mean (SD, range): 205.6 (34,6, 44.3 - 380.3) ng/ml	Erythrocyte mercury, mean (SD, range): 4.0 (3.6, 0 - 38.2)	Cognition	Kaufman Brief Intelligence Test-II (KBIT-II)	Verbal IQ, Non-verbal IQ; Conducted by trained research assistants; Higher scores = better performance	Verbal intelligence	7.9y	Maternal late pregnancy fish intake with child cognition at age ~8y, KBIT Verbal, B (95 %CI) 0 serv/wk: Ref >0 - < 3.0 serv/wk: 2.01 (-4.81, 8.83) ≥3 serv/wk: 2.95 (-4.12, 10.32)	Child sex,Child age,Race/ethnicity,Smoking,Child birth weight,Gestational age,Parental education,Parity	Maternal age,SES,Non-fish dietary exposure to n-3 PUFAs,Maternal anthropometrics	HOME Score,Primary language,Maternal IQ,Paternal educational level,Breastfeeding duration	Some key confounders not accounted for,Maternal mercury only in subset of participants	Maternal seafood intake during mid- and late-pregnancy was not significantly associated with child cognitive scores at age 8y.
Oken et al., 2016	Prospective cohort study	Project Viva	United States of America (USA)	National Institutes of Health and the Intramural Program of NIAAA	2128	Mean (SD, range): 32.3 (5.3, 15.3 - 44.9) y	50%	Asian: n = 53 (5%) Black: n = 171 (16%) Hispanic: n = 64 (6%) White: n = 737 (69%) Other: n = 43 (4%)	College graduate No: n = 331 (31%) Yes: n = 737 (69%) Married or cohabitating No: n =85 (8%) Yes: n =983 (92%) Annual household income $>7,000 No: n =406 (38%) Yes: n =662 (62%)	Mean (SD, range): 24.6 (5.1, 16.2 - 48.5) kg/m2	NR	Breastfeeding duration, mean (SD, range): 6.4 (4.6, 0 - 12.0) mo	Maternal fish intake: canned tuna fish (3-4 oz); shrimp, lobster, scallops, clams (1 serv); dark meat fish (e.g., mackerel, salmon, sardines, bluefish, swordfish (3-5 oz); and other fish (e.g., cod, haddock, halibut (3-5 oz)	FFQ, validated/modified, 27.9wk gestation (mid-pregnancy; 2nd trimester) and post-delivery (late pregnancy)	Maternal fish intake Mean (SD, range): 1.7 (1.5, 0.0 - 12.0) serv/wk 0 serv/wk: n = 128 (12%) >0 - <3.0 serv/wk: n = 801 (75%) ≥3.0 serv/wk: n = 139 (13%)	DHA+ EPA intake, mean (SD, range): 165 (158, 0 - 2060) mg/d Plasma DHA+ EPA intake, mean (SD, range): 98.4 (41.8, 16.8 - 327.1) mcg/ml Erythrocyte selenium intake, mean (SD, range): 205.6 (34,6, 44.3 - 380.3) ng/ml	Erythrocyte mercury, mean (SD, range): 4.0 (3.6, 0 - 38.2)	Cognition	Kaufman Brief Intelligence Test-II (KBIT-II)	Verbal IQ, Non-verbal IQ; Conducted by trained research assistants; Higher scores = better performance	Verbal intelligence	7.9y	Maternal second trimester fish intake with child cognition at age ~8y, n = 1068 KBIT verbal IQ, B (95% CI) 0 serv/wk: Ref >0 - < 3.0 serv/wk: 0.70 (-1.85, 3.25) ≥3 serv/wk: 0.48 (-2.76, 3.72) Adj for Hg, n= 865: NS (data NR)	Child sex,Child age,Race/ethnicity,Smoking,Child birth weight,Gestational age,Parental education,Parity	Maternal age,SES,Non-fish dietary exposure to n-3 PUFAs,Maternal anthropometrics	HOME Score,Primary language,Maternal IQ,Paternal educational level,Breastfeeding duration	Some key confounders not accounted for,Maternal mercury only in subset of participants	Maternal seafood intake during mid- and late-pregnancy was not significantly associated with child cognitive scores at age 8y.
Steenweg-de Graaff et al., 2016	Prospective cohort study	Generation R study	Netherlands	Netherlands Organization for Health Research and Development (NWO-ZonMw), European Community’s 7th Framework Programme, NWO-ZonMw VIDI grant, Erasmus Medical Center, Erasmus University, the Dutch Ministry of Health, Welfare, and Sport, and the Netherlands Organization for Health Research and Development	n = 6,611	Mean (SD): 30.7 (4.8) y	49.6%	Dutch: 59.1% Non-Dutch: 40.9%	Education: Higher: 51.0% Secondary or primary: 49.0% Family income, mean (SD) >2,000 €/mo: 2,812 (69.7) ≥2,000 €/mo: 1,220 (30.3)	Pre-pregnancy BMI, mean (SD): 23.5 (4.1)	NR	Breastfeeding (partial) until 6 months: Yes: 32.7% No: 67.3%	Total fish intake, past three months (g/d)	FFQ, validated/modified; Early pregnancy (median 13.8 wk, 90% range: 10.8 - 21.4 wk)	Fish intake, median (95% range): 11.5 (1.4, 50.5) g/d (adjusted for energy intake)	Total n-3 (wt%), mean (SD): 6.4 (1.5)	NR	Cognition	Snijders-Oomen Niet-verbale Intelligentietest &ndash; Revisie (SON-R)	Non-verbal IQ via: Mosaics (spatial visualization) and Categories (abstract reasoning); Administration NR; Higher scores = better performance	Nonverbal intelligence	6 y (mean (SD): 6.1 (0.4) y)	Maternal fish intake during pregnancy and IQ at 6 y, n=3,162; B (95%CI): Dichotomous: No use of fish, n=257: REF Use of fish, n=2905: -0.022 (-0.055, 0.010), P = 0.11	Child sex,Child age,Maternal age,Race/ethnicity,SES,Alcohol intake,Smoking,Maternal anthropometrics,Child birth weight,Gestational age,Parental education,Parity	Non-fish dietary exposure to n-3 PUFAs	Energy intake,Maternal IQ,National origin,Psychopathology score,Folic acid supplement use during pregnancy,Child daycare attendance,Paternal educational level	Some key confounders not accounted for,Outcome assessment - parental report,Did not account for maternal mercury exposure	Maternal fish intake during early pregnancy was not significantly associated with child autistic traits or non-verbal IQ at age 6 y.
Steenweg-de Graaff et al., 2016	Prospective cohort study	Generation R study	Netherlands	Netherlands Organization for Health Research and Development (NWO-ZonMw), European Community’s 7th Framework Programme, NWO-ZonMw VIDI grant, Erasmus Medical Center, Erasmus University, the Dutch Ministry of Health, Welfare, and Sport, and the Netherlands Organization for Health Research and Development	n = 6,611	Mean (SD): 30.7 (4.8) y	49.6%	Dutch: 59.1% Non-Dutch: 40.9%	Education: Higher: 51.0% Secondary or primary: 49.0% Family income, mean (SD) >2,000 €/mo: 2,812 (69.7) ≥2,000 €/mo: 1,220 (30.3)	Pre-pregnancy BMI, mean (SD): 23.5 (4.1)	NR	Breastfeeding (partial) until 6 months: Yes: 32.7% No: 67.3%	Total fish intake, past three months (g/d)	FFQ, validated/modified; Early pregnancy (median 13.8 wk, 90% range: 10.8 - 21.4 wk)	Fish intake, median (95% range): 11.5 (1.4, 50.5) g/d (adjusted for energy intake)	Total n-3 (wt%), mean (SD): 6.4 (1.5)	NR	Cognition	Snijders-Oomen Niet-verbale Intelligentietest &ndash; Revisie (SON-R)	Non-verbal IQ via: Mosaics (spatial visualization) and Categories (abstract reasoning); Administration NR; Higher scores = better performance	Nonverbal intelligence	6 y (mean (SD): 6.1 (0.4) y)	Maternal fish intake during pregnancy and IQ at 6 y, n=3,162; B (95%CI): Multivariable linear regression, B (95% CI): 0.19 (-0.28, 0.67), p= 0.43	Child sex,Child age,Maternal age,Race/ethnicity,SES,Alcohol intake,Smoking,Maternal anthropometrics,Child birth weight,Gestational age,Parental education,Parity	Non-fish dietary exposure to n-3 PUFAs	Energy intake,Maternal IQ,National origin,Psychopathology score,Folic acid supplement use during pregnancy,Child daycare attendance,Paternal educational level	Some key confounders not accounted for,Outcome assessment - parental report,Did not account for maternal mercury exposure	Maternal fish intake during early pregnancy was not significantly associated with child autistic traits or non-verbal IQ at age 6 y.
Julvez, 2016	Prospective cohort study	Infancia y Medio Ambiente (INMA)	Spain	Spanish Institute of Health Carlos III (Ministry of Economy and Competitiveness) (Infancia y Medio Ambiente (INMA) Network grants G03/176 and CB06/02/0041 and Fondo de Investigación Sanitaria (FIS) grants FIS-PI041436, FIS-PI081151, FIS-PI042018, FIS-PI09/ 02311, FIS-PI06/0867, FIS-PS09/00090, FIS-PI03/1615, FIS-PI04/1509, FIS-PI04/1112, FIS-PI04/1931, FIS-PI05/ 1079, FIS-PI05/1052, FIS-PI06/1213…	2506	< 31y: 946 (47%) ≥31y: 1,049 (53%)	0.491	Born in Spain: Yes: 1,858 (93%) No, in Latin America: 88 (5%) No, in other place: 46 (2%)	Social class, n = 1,968 Highly skilled: 815 (41%) Nonmanual: 730 (37%) Manual: 423 (22%) Education, n = 1,991 Primary school or less: 424 (21.3%) Secondary school: 829 (41.6%) University or more: 738 (37.1%)	NR	NR	Duration of breastfeeding (any), weeks, n = 1,950 ≤24wks: 1,078 (55%) >24wks: 872 (45%)	1.) large fatty fish, based on 1 item from the questionnaire (“baked or steamed larger fatty fish such as tuna, swordfish, albacore”); 2) smaller fatty fish, based on 2 items from the questionnaire (“baked or steamed smaller fatty fish such as mackerel, sardines, anchovies, salmon” and “tinned sardines/mackerel”); 3) lean fish, based on 3 items from the questionnaire (“fried fish”; “baked or stea…	FFQ (frequency categories using reference portions); at 1st trimester (10-13wks), 3rd trimester (28-32 wks)	Total seafood, Mean: 498 g/wk (~3 servings); Median: 454 g/wk; Non-consumers, n=15 (0.8%)	NR	Umbilical cord blood mercury level (N=1,541) <8.5 μg/L: 48.4%, ≥8.5 μg/L 51.6% 1st trimester serum polychlorinated biphenyls (PCB), N= 1,499 < 110.92 ng/g: 735 (49.0%) ≥110.92 ng/g: 764 (51.0%) 1st trimester serum 2,2-bis(p-chlorophenyl)-1,1-dichloroethylene (DDE), N = 1,499 <123.15 ng/g: 752 (50.2%) ≥123.15 ng/g: 747 (49.8%)	Cognition	McCarthy Scales of Children's Abilities (MCSA)	Verbal, Perceptual performance, Memory, Quantitative, Motor, Executive functions (higher scores= better performance)	Executive functioning	5y	Associations between maternal seafood intake and MCSA Subscale scores Maternal intake 1st Trimester, ALL SEAFOOD: Executive function subscale: B (95% CI) Q1 (195 g/wk): 0.00 (REF) Q2 (338 g/wk): 1.06 (−1.02, 3.14) Q3 (461 g/wk): 1.74 (−0.43, 3.91) Q4 (600 g/wk): 2.83 (0.69, 4.98) Q5 (854 g/wk): 1.93 (−0.24, 4.09)	Child sex,Child age,Maternal age,Race/ethnicity,SES,Alcohol intake,Non-fish dietary exposure to n-3 PUFAs,Smoking,Maternal anthropometrics,Child birth weight,Gestational age,Parental education,Parity	FOR ADD, ADHD, Anxiety, ASD, Depression: Family history of neurocognitive disorders	Breastfeeding status,Test quality,Cohort,Energy intake	Outcome assessment - parental report,No preregistered data analysis plan,Not all measures/analyses reported	Associations between maternal seafood consumption (total and seafood subgroups) in the 1st trimester and infant development at 14 mo were generally positive but non-significant. Results for maternal seafood consumption in the 3rd trimester were not reported. Associations between maternal seafood consumption in the 1st trimester and child development at 5y were generally positive, with a significa…
Julvez, 2016	Prospective cohort study	Infancia y Medio Ambiente (INMA)	Spain	Spanish Institute of Health Carlos III (Ministry of Economy and Competitiveness) (Infancia y Medio Ambiente (INMA) Network grants G03/176 and CB06/02/0041 and Fondo de Investigación Sanitaria (FIS) grants FIS-PI041436, FIS-PI081151, FIS-PI042018, FIS-PI09/ 02311, FIS-PI06/0867, FIS-PS09/00090, FIS-PI03/1615, FIS-PI04/1509, FIS-PI04/1112, FIS-PI04/1931, FIS-PI05/ 1079, FIS-PI05/1052, FIS-PI06/1213…	2506	< 31y: 946 (47%) ≥31y: 1,049 (53%)	0.491	Born in Spain: Yes: 1,858 (93%) No, in Latin America: 88 (5%) No, in other place: 46 (2%)	Social class, n = 1,968 Highly skilled: 815 (41%) Nonmanual: 730 (37%) Manual: 423 (22%) Education, n = 1,991 Primary school or less: 424 (21.3%) Secondary school: 829 (41.6%) University or more: 738 (37.1%)	NR	NR	Duration of breastfeeding (any), weeks, n = 1,950 ≤24wks: 1,078 (55%) >24wks: 872 (45%)	1.) large fatty fish, based on 1 item from the questionnaire (“baked or steamed larger fatty fish such as tuna, swordfish, albacore”); 2) smaller fatty fish, based on 2 items from the questionnaire (“baked or steamed smaller fatty fish such as mackerel, sardines, anchovies, salmon” and “tinned sardines/mackerel”); 3) lean fish, based on 3 items from the questionnaire (“fried fish”; “baked or stea…	FFQ (frequency categories using reference portions); at 1st trimester (10-13wks), 3rd trimester (28-32 wks)	Total seafood, Mean: 498 g/wk (~3 servings); Median: 454 g/wk; Non-consumers, n=15 (0.8%)	NR	Umbilical cord blood mercury level (N=1,541) <8.5 μg/L: 48.4%, ≥8.5 μg/L 51.6% 1st trimester serum polychlorinated biphenyls (PCB), N= 1,499 < 110.92 ng/g: 735 (49.0%) ≥110.92 ng/g: 764 (51.0%) 1st trimester serum 2,2-bis(p-chlorophenyl)-1,1-dichloroethylene (DDE), N = 1,499 <123.15 ng/g: 752 (50.2%) ≥123.15 ng/g: 747 (49.8%)	Cognition	McCarthy Scales of Children's Abilities (MCSA)	Verbal, Perceptual performance, Memory, Quantitative, Motor, Executive functions (higher scores= better performance)	Memory	5y	Associations between maternal seafood intake and MCSA Subscale scores Maternal intake 1st Trimester, ALL SEAFOOD: Memory subscale: B (95% CI) Q1 (195 g/wk): 0.00 (REF) Q2 (338 g/wk): 1.91 (−0.27, 4.10) Q3 (461 g/wk): 1.50 (−0.78, 3.78) Q4 (600 g/wk): 3.34 (1.09, 5.60) Q5 (854 g/wk): 1.94 (−0.34, 4.22)	Child sex,Child age,Maternal age,Race/ethnicity,SES,Alcohol intake,Non-fish dietary exposure to n-3 PUFAs,Smoking,Maternal anthropometrics,Child birth weight,Gestational age,Parental education,Parity	FOR ADD, ADHD, Anxiety, ASD, Depression: Family history of neurocognitive disorders	Breastfeeding status,Test quality,Cohort,Energy intake	Outcome assessment - parental report,No preregistered data analysis plan,Not all measures/analyses reported	Associations between maternal seafood consumption (total and seafood subgroups) in the 1st trimester and infant development at 14 mo were generally positive but non-significant. Results for maternal seafood consumption in the 3rd trimester were not reported. Associations between maternal seafood consumption in the 1st trimester and child development at 5y were generally positive, with a significa…
Julvez, 2016	Prospective cohort study	Infancia y Medio Ambiente (INMA)	Spain	Spanish Institute of Health Carlos III (Ministry of Economy and Competitiveness) (Infancia y Medio Ambiente (INMA) Network grants G03/176 and CB06/02/0041 and Fondo de Investigación Sanitaria (FIS) grants FIS-PI041436, FIS-PI081151, FIS-PI042018, FIS-PI09/ 02311, FIS-PI06/0867, FIS-PS09/00090, FIS-PI03/1615, FIS-PI04/1509, FIS-PI04/1112, FIS-PI04/1931, FIS-PI05/ 1079, FIS-PI05/1052, FIS-PI06/1213…	2506	< 31y: 946 (47%) ≥31y: 1,049 (53%)	0.491	Born in Spain: Yes: 1,858 (93%) No, in Latin America: 88 (5%) No, in other place: 46 (2%)	Social class, n = 1,968 Highly skilled: 815 (41%) Nonmanual: 730 (37%) Manual: 423 (22%) Education, n = 1,991 Primary school or less: 424 (21.3%) Secondary school: 829 (41.6%) University or more: 738 (37.1%)	NR	NR	Duration of breastfeeding (any), weeks, n = 1,950 ≤24wks: 1,078 (55%) >24wks: 872 (45%)	1.) large fatty fish, based on 1 item from the questionnaire (“baked or steamed larger fatty fish such as tuna, swordfish, albacore”); 2) smaller fatty fish, based on 2 items from the questionnaire (“baked or steamed smaller fatty fish such as mackerel, sardines, anchovies, salmon” and “tinned sardines/mackerel”); 3) lean fish, based on 3 items from the questionnaire (“fried fish”; “baked or stea…	FFQ (frequency categories using reference portions); at 1st trimester (10-13wks), 3rd trimester (28-32 wks)	Total seafood, Mean: 498 g/wk (~3 servings); Median: 454 g/wk; Non-consumers, n=15 (0.8%)	NR	Umbilical cord blood mercury level (N=1,541) <8.5 μg/L: 48.4%, ≥8.5 μg/L 51.6% 1st trimester serum polychlorinated biphenyls (PCB), N= 1,499 < 110.92 ng/g: 735 (49.0%) ≥110.92 ng/g: 764 (51.0%) 1st trimester serum 2,2-bis(p-chlorophenyl)-1,1-dichloroethylene (DDE), N = 1,499 <123.15 ng/g: 752 (50.2%) ≥123.15 ng/g: 747 (49.8%)	Cognition	McCarthy Scales of Children's Abilities (MCSA)	Verbal, Perceptual performance, Memory, Quantitative, Motor, Executive functions (higher scores= better performance)	Nonverbal intelligence	5y	Associations between maternal seafood intake and MCSA Subscale scores Maternal intake 1st Trimester, ALL SEAFOOD: Quantitative subscale: B (95% CI) Q1 (195 g/wk): 0.00 (REF) Q2 (338 g/wk): 1.04 (−1.12, 3.20) Q3 (461 g/wk): 3.11 (0.86, 5.37) Q4 (600 g/wk): 3.09 (0.86, 5.31) Q5 (854 g/wk): 1.56 (−0.69, 3.81)	Child sex,Child age,Maternal age,Race/ethnicity,SES,Alcohol intake,Non-fish dietary exposure to n-3 PUFAs,Smoking,Maternal anthropometrics,Child birth weight,Gestational age,Parental education,Parity	FOR ADD, ADHD, Anxiety, ASD, Depression: Family history of neurocognitive disorders	Breastfeeding status,Test quality,Cohort,Energy intake	Outcome assessment - parental report,No preregistered data analysis plan,Not all measures/analyses reported	Associations between maternal seafood consumption (total and seafood subgroups) in the 1st trimester and infant development at 14 mo were generally positive but non-significant. Results for maternal seafood consumption in the 3rd trimester were not reported. Associations between maternal seafood consumption in the 1st trimester and child development at 5y were generally positive, with a significa…
Julvez, 2016	Prospective cohort study	Infancia y Medio Ambiente (INMA)	Spain	Spanish Institute of Health Carlos III (Ministry of Economy and Competitiveness) (Infancia y Medio Ambiente (INMA) Network grants G03/176 and CB06/02/0041 and Fondo de Investigación Sanitaria (FIS) grants FIS-PI041436, FIS-PI081151, FIS-PI042018, FIS-PI09/ 02311, FIS-PI06/0867, FIS-PS09/00090, FIS-PI03/1615, FIS-PI04/1509, FIS-PI04/1112, FIS-PI04/1931, FIS-PI05/ 1079, FIS-PI05/1052, FIS-PI06/1213…	2506	< 31y: 946 (47%) ≥31y: 1,049 (53%)	0.491	Born in Spain: Yes: 1,858 (93%) No, in Latin America: 88 (5%) No, in other place: 46 (2%)	Social class, n = 1,968 Highly skilled: 815 (41%) Nonmanual: 730 (37%) Manual: 423 (22%) Education, n = 1,991 Primary school or less: 424 (21.3%) Secondary school: 829 (41.6%) University or more: 738 (37.1%)	NR	NR	Duration of breastfeeding (any), weeks, n = 1,950 ≤24wks: 1,078 (55%) >24wks: 872 (45%)	1.) large fatty fish, based on 1 item from the questionnaire (“baked or steamed larger fatty fish such as tuna, swordfish, albacore”); 2) smaller fatty fish, based on 2 items from the questionnaire (“baked or steamed smaller fatty fish such as mackerel, sardines, anchovies, salmon” and “tinned sardines/mackerel”); 3) lean fish, based on 3 items from the questionnaire (“fried fish”; “baked or stea…	FFQ (frequency categories using reference portions); at 1st trimester (10-13wks), 3rd trimester (28-32 wks)	Total seafood, Mean: 498 g/wk (~3 servings); Median: 454 g/wk; Non-consumers, n=15 (0.8%)	NR	Umbilical cord blood mercury level (N=1,541) <8.5 μg/L: 48.4%, ≥8.5 μg/L 51.6% 1st trimester serum polychlorinated biphenyls (PCB), N= 1,499 < 110.92 ng/g: 735 (49.0%) ≥110.92 ng/g: 764 (51.0%) 1st trimester serum 2,2-bis(p-chlorophenyl)-1,1-dichloroethylene (DDE), N = 1,499 <123.15 ng/g: 752 (50.2%) ≥123.15 ng/g: 747 (49.8%)	Cognition	McCarthy Scales of Children's Abilities (MCSA)	General cognitive scale (higher score= better performance)	Overall cognitive development composite score	5y	Associations between maternal seafood intake and child general cognitive scores Maternal intake 3rd Trimester, LEAN FISH: Continuous (10g/wk), B (95% CI): 0.01 (-0.03, 0.05)	Child sex,Child age,Maternal age,Race/ethnicity,SES,Alcohol intake,Non-fish dietary exposure to n-3 PUFAs,Smoking,Maternal anthropometrics,Child birth weight,Gestational age,Parental education,Parity	FOR ADD, ADHD, Anxiety, ASD, Depression: Family history of neurocognitive disorders	Breastfeeding status,Test quality,Cohort,Energy intake	Outcome assessment - parental report,No preregistered data analysis plan,Not all measures/analyses reported	Associations between maternal seafood consumption (total and seafood subgroups) in the 1st trimester and infant development at 14 mo were generally positive but non-significant. Results for maternal seafood consumption in the 3rd trimester were not reported. Associations between maternal seafood consumption in the 1st trimester and child development at 5y were generally positive, with a significa…
Julvez, 2016	Prospective cohort study	Infancia y Medio Ambiente (INMA)	Spain	Spanish Institute of Health Carlos III (Ministry of Economy and Competitiveness) (Infancia y Medio Ambiente (INMA) Network grants G03/176 and CB06/02/0041 and Fondo de Investigación Sanitaria (FIS) grants FIS-PI041436, FIS-PI081151, FIS-PI042018, FIS-PI09/ 02311, FIS-PI06/0867, FIS-PS09/00090, FIS-PI03/1615, FIS-PI04/1509, FIS-PI04/1112, FIS-PI04/1931, FIS-PI05/ 1079, FIS-PI05/1052, FIS-PI06/1213…	2506	< 31y: 946 (47%) ≥31y: 1,049 (53%)	0.491	Born in Spain: Yes: 1,858 (93%) No, in Latin America: 88 (5%) No, in other place: 46 (2%)	Social class, n = 1,968 Highly skilled: 815 (41%) Nonmanual: 730 (37%) Manual: 423 (22%) Education, n = 1,991 Primary school or less: 424 (21.3%) Secondary school: 829 (41.6%) University or more: 738 (37.1%)	NR	NR	Duration of breastfeeding (any), weeks, n = 1,950 ≤24wks: 1,078 (55%) >24wks: 872 (45%)	1.) large fatty fish, based on 1 item from the questionnaire (“baked or steamed larger fatty fish such as tuna, swordfish, albacore”); 2) smaller fatty fish, based on 2 items from the questionnaire (“baked or steamed smaller fatty fish such as mackerel, sardines, anchovies, salmon” and “tinned sardines/mackerel”); 3) lean fish, based on 3 items from the questionnaire (“fried fish”; “baked or stea…	FFQ (frequency categories using reference portions); at 1st trimester (10-13wks), 3rd trimester (28-32 wks)	Total seafood, Mean: 498 g/wk (~3 servings); Median: 454 g/wk; Non-consumers, n=15 (0.8%)	NR	Umbilical cord blood mercury level (N=1,541) <8.5 μg/L: 48.4%, ≥8.5 μg/L 51.6% 1st trimester serum polychlorinated biphenyls (PCB), N= 1,499 < 110.92 ng/g: 735 (49.0%) ≥110.92 ng/g: 764 (51.0%) 1st trimester serum 2,2-bis(p-chlorophenyl)-1,1-dichloroethylene (DDE), N = 1,499 <123.15 ng/g: 752 (50.2%) ≥123.15 ng/g: 747 (49.8%)	Cognition	McCarthy Scales of Children's Abilities (MCSA)	General cognitive scale (higher score= better performance)	Overall cognitive development composite score	5y	Associations between maternal seafood intake and child general cognitive scores Maternal intake 3rd Trimester, SHELLFISH: Continuous (10g/wk), B (95% CI): -0.07 (-0.19, 0.04)	Child sex,Child age,Maternal age,Race/ethnicity,SES,Alcohol intake,Non-fish dietary exposure to n-3 PUFAs,Smoking,Maternal anthropometrics,Child birth weight,Gestational age,Parental education,Parity	FOR ADD, ADHD, Anxiety, ASD, Depression: Family history of neurocognitive disorders	Breastfeeding status,Test quality,Cohort,Energy intake	Outcome assessment - parental report,No preregistered data analysis plan,Not all measures/analyses reported	Associations between maternal seafood consumption (total and seafood subgroups) in the 1st trimester and infant development at 14 mo were generally positive but non-significant. Results for maternal seafood consumption in the 3rd trimester were not reported. Associations between maternal seafood consumption in the 1st trimester and child development at 5y were generally positive, with a significa…
Julvez, 2016	Prospective cohort study	Infancia y Medio Ambiente (INMA)	Spain	Spanish Institute of Health Carlos III (Ministry of Economy and Competitiveness) (Infancia y Medio Ambiente (INMA) Network grants G03/176 and CB06/02/0041 and Fondo de Investigación Sanitaria (FIS) grants FIS-PI041436, FIS-PI081151, FIS-PI042018, FIS-PI09/ 02311, FIS-PI06/0867, FIS-PS09/00090, FIS-PI03/1615, FIS-PI04/1509, FIS-PI04/1112, FIS-PI04/1931, FIS-PI05/ 1079, FIS-PI05/1052, FIS-PI06/1213…	2506	< 31y: 946 (47%) ≥31y: 1,049 (53%)	0.491	Born in Spain: Yes: 1,858 (93%) No, in Latin America: 88 (5%) No, in other place: 46 (2%)	Social class, n = 1,968 Highly skilled: 815 (41%) Nonmanual: 730 (37%) Manual: 423 (22%) Education, n = 1,991 Primary school or less: 424 (21.3%) Secondary school: 829 (41.6%) University or more: 738 (37.1%)	NR	NR	Duration of breastfeeding (any), weeks, n = 1,950 ≤24wks: 1,078 (55%) >24wks: 872 (45%)	1.) large fatty fish, based on 1 item from the questionnaire (“baked or steamed larger fatty fish such as tuna, swordfish, albacore”); 2) smaller fatty fish, based on 2 items from the questionnaire (“baked or steamed smaller fatty fish such as mackerel, sardines, anchovies, salmon” and “tinned sardines/mackerel”); 3) lean fish, based on 3 items from the questionnaire (“fried fish”; “baked or stea…	FFQ (frequency categories using reference portions); at 1st trimester (10-13wks), 3rd trimester (28-32 wks)	Total seafood, Mean: 498 g/wk (~3 servings); Median: 454 g/wk; Non-consumers, n=15 (0.8%)	NR	Umbilical cord blood mercury level (N=1,541) <8.5 μg/L: 48.4%, ≥8.5 μg/L 51.6% 1st trimester serum polychlorinated biphenyls (PCB), N= 1,499 < 110.92 ng/g: 735 (49.0%) ≥110.92 ng/g: 764 (51.0%) 1st trimester serum 2,2-bis(p-chlorophenyl)-1,1-dichloroethylene (DDE), N = 1,499 <123.15 ng/g: 752 (50.2%) ≥123.15 ng/g: 747 (49.8%)	Cognition	McCarthy Scales of Children's Abilities (MCSA)	General cognitive scale (higher score= better performance)	Overall cognitive development composite score	5y	Associations between maternal seafood intake and child general cognitive scores Maternal intake 3rd Trimester, SHELLFISH: Quantiles,n, β (95% CI), p-value: Quantile 1 (Ref) Quantile 2: 0.23 (-2.07, 2.53) Quantile 3: -1.33 (-3.46, 0.81) Quantile 4: 0.00 (-2.11, 2.12) Quantile 5: -1.53 (-3.67, 0.60) Categorical (quintiles), P for trend: 0.17	Child sex,Child age,Maternal age,Race/ethnicity,SES,Alcohol intake,Non-fish dietary exposure to n-3 PUFAs,Smoking,Maternal anthropometrics,Child birth weight,Gestational age,Parental education,Parity	FOR ADD, ADHD, Anxiety, ASD, Depression: Family history of neurocognitive disorders	Breastfeeding status,Test quality,Cohort,Energy intake	Outcome assessment - parental report,No preregistered data analysis plan,Not all measures/analyses reported	Associations between maternal seafood consumption (total and seafood subgroups) in the 1st trimester and infant development at 14 mo were generally positive but non-significant. Results for maternal seafood consumption in the 3rd trimester were not reported. Associations between maternal seafood consumption in the 1st trimester and child development at 5y were generally positive, with a significa…
Julvez, 2016	Prospective cohort study	Infancia y Medio Ambiente (INMA)	Spain	Spanish Institute of Health Carlos III (Ministry of Economy and Competitiveness) (Infancia y Medio Ambiente (INMA) Network grants G03/176 and CB06/02/0041 and Fondo de Investigación Sanitaria (FIS) grants FIS-PI041436, FIS-PI081151, FIS-PI042018, FIS-PI09/ 02311, FIS-PI06/0867, FIS-PS09/00090, FIS-PI03/1615, FIS-PI04/1509, FIS-PI04/1112, FIS-PI04/1931, FIS-PI05/ 1079, FIS-PI05/1052, FIS-PI06/1213…	2506	< 31y: 946 (47%) ≥31y: 1,049 (53%)	0.491	Born in Spain: Yes: 1,858 (93%) No, in Latin America: 88 (5%) No, in other place: 46 (2%)	Social class, n = 1,968 Highly skilled: 815 (41%) Nonmanual: 730 (37%) Manual: 423 (22%) Education, n = 1,991 Primary school or less: 424 (21.3%) Secondary school: 829 (41.6%) University or more: 738 (37.1%)	NR	NR	Duration of breastfeeding (any), weeks, n = 1,950 ≤24wks: 1,078 (55%) >24wks: 872 (45%)	1.) large fatty fish, based on 1 item from the questionnaire (“baked or steamed larger fatty fish such as tuna, swordfish, albacore”); 2) smaller fatty fish, based on 2 items from the questionnaire (“baked or steamed smaller fatty fish such as mackerel, sardines, anchovies, salmon” and “tinned sardines/mackerel”); 3) lean fish, based on 3 items from the questionnaire (“fried fish”; “baked or stea…	FFQ (frequency categories using reference portions); at 1st trimester (10-13wks), 3rd trimester (28-32 wks)	Total seafood, Mean: 498 g/wk (~3 servings); Median: 454 g/wk; Non-consumers, n=15 (0.8%)	NR	Umbilical cord blood mercury level (N=1,541) <8.5 μg/L: 48.4%, ≥8.5 μg/L 51.6% 1st trimester serum polychlorinated biphenyls (PCB), N= 1,499 < 110.92 ng/g: 735 (49.0%) ≥110.92 ng/g: 764 (51.0%) 1st trimester serum 2,2-bis(p-chlorophenyl)-1,1-dichloroethylene (DDE), N = 1,499 <123.15 ng/g: 752 (50.2%) ≥123.15 ng/g: 747 (49.8%)	Cognition	McCarthy Scales of Children's Abilities (MCSA)	General cognitive scale (higher score= better performance)	Overall cognitive development composite score	5y	Associations between maternal seafood intake and child general cognitive scores Quantiles,n, β (95% CI), p-value: Quantile 1 (Ref) Quantile 2: -0.54 (-2.61, 1.52) Quantile 3: 0.35 (-1.76, 2.46) Quantile 4: 0.08 (-2.04, 2.20) Quantile 5: 0.54 (-1.64, 2.71) Maternal intake 3rd Trimester, LEAN FISH: Categorical (quintiles), P for trend: 0.50	Child sex,Child age,Maternal age,Race/ethnicity,SES,Alcohol intake,Non-fish dietary exposure to n-3 PUFAs,Smoking,Maternal anthropometrics,Child birth weight,Gestational age,Parental education,Parity	FOR ADD, ADHD, Anxiety, ASD, Depression: Family history of neurocognitive disorders	Breastfeeding status,Test quality,Cohort,Energy intake	Outcome assessment - parental report,No preregistered data analysis plan,Not all measures/analyses reported	Associations between maternal seafood consumption (total and seafood subgroups) in the 1st trimester and infant development at 14 mo were generally positive but non-significant. Results for maternal seafood consumption in the 3rd trimester were not reported. Associations between maternal seafood consumption in the 1st trimester and child development at 5y were generally positive, with a significa…
Julvez, 2016	Prospective cohort study	Infancia y Medio Ambiente (INMA)	Spain	Spanish Institute of Health Carlos III (Ministry of Economy and Competitiveness) (Infancia y Medio Ambiente (INMA) Network grants G03/176 and CB06/02/0041 and Fondo de Investigación Sanitaria (FIS) grants FIS-PI041436, FIS-PI081151, FIS-PI042018, FIS-PI09/ 02311, FIS-PI06/0867, FIS-PS09/00090, FIS-PI03/1615, FIS-PI04/1509, FIS-PI04/1112, FIS-PI04/1931, FIS-PI05/ 1079, FIS-PI05/1052, FIS-PI06/1213…	2506	< 31y: 946 (47%) ≥31y: 1,049 (53%)	0.491	Born in Spain: Yes: 1,858 (93%) No, in Latin America: 88 (5%) No, in other place: 46 (2%)	Social class, n = 1,968 Highly skilled: 815 (41%) Nonmanual: 730 (37%) Manual: 423 (22%) Education, n = 1,991 Primary school or less: 424 (21.3%) Secondary school: 829 (41.6%) University or more: 738 (37.1%)	NR	NR	Duration of breastfeeding (any), weeks, n = 1,950 ≤24wks: 1,078 (55%) >24wks: 872 (45%)	1.) large fatty fish, based on 1 item from the questionnaire (“baked or steamed larger fatty fish such as tuna, swordfish, albacore”); 2) smaller fatty fish, based on 2 items from the questionnaire (“baked or steamed smaller fatty fish such as mackerel, sardines, anchovies, salmon” and “tinned sardines/mackerel”); 3) lean fish, based on 3 items from the questionnaire (“fried fish”; “baked or stea…	FFQ (frequency categories using reference portions); at 1st trimester (10-13wks), 3rd trimester (28-32 wks)	Total seafood, Mean: 498 g/wk (~3 servings); Median: 454 g/wk; Non-consumers, n=15 (0.8%)	NR	Umbilical cord blood mercury level (N=1,541) <8.5 μg/L: 48.4%, ≥8.5 μg/L 51.6% 1st trimester serum polychlorinated biphenyls (PCB), N= 1,499 < 110.92 ng/g: 735 (49.0%) ≥110.92 ng/g: 764 (51.0%) 1st trimester serum 2,2-bis(p-chlorophenyl)-1,1-dichloroethylene (DDE), N = 1,499 <123.15 ng/g: 752 (50.2%) ≥123.15 ng/g: 747 (49.8%)	Cognition	McCarthy Scales of Children's Abilities (MCSA)	General cognitive scale (higher score= better performance)	Overall cognitive development composite score	5y	Associations between maternal seafood intake and child general cognitive scores (MCSA): Maternal intake 1st Trimester, ALL SEAFOOD: (Table 3) Continuous (10g/wk), B (95% CI): 0.02 (0.00, 0.05)	Child sex,Child age,Maternal age,Race/ethnicity,SES,Alcohol intake,Non-fish dietary exposure to n-3 PUFAs,Smoking,Maternal anthropometrics,Child birth weight,Gestational age,Parental education,Parity	FOR ADD, ADHD, Anxiety, ASD, Depression: Family history of neurocognitive disorders	Breastfeeding status,Test quality,Cohort,Energy intake	Outcome assessment - parental report,No preregistered data analysis plan,Not all measures/analyses reported	Associations between maternal seafood consumption (total and seafood subgroups) in the 1st trimester and infant development at 14 mo were generally positive but non-significant. Results for maternal seafood consumption in the 3rd trimester were not reported. Associations between maternal seafood consumption in the 1st trimester and child development at 5y were generally positive, with a significa…
Julvez, 2016	Prospective cohort study	Infancia y Medio Ambiente (INMA)	Spain	Spanish Institute of Health Carlos III (Ministry of Economy and Competitiveness) (Infancia y Medio Ambiente (INMA) Network grants G03/176 and CB06/02/0041 and Fondo de Investigación Sanitaria (FIS) grants FIS-PI041436, FIS-PI081151, FIS-PI042018, FIS-PI09/ 02311, FIS-PI06/0867, FIS-PS09/00090, FIS-PI03/1615, FIS-PI04/1509, FIS-PI04/1112, FIS-PI04/1931, FIS-PI05/ 1079, FIS-PI05/1052, FIS-PI06/1213…	2506	< 31y: 946 (47%) ≥31y: 1,049 (53%)	0.491	Born in Spain: Yes: 1,858 (93%) No, in Latin America: 88 (5%) No, in other place: 46 (2%)	Social class, n = 1,968 Highly skilled: 815 (41%) Nonmanual: 730 (37%) Manual: 423 (22%) Education, n = 1,991 Primary school or less: 424 (21.3%) Secondary school: 829 (41.6%) University or more: 738 (37.1%)	NR	NR	Duration of breastfeeding (any), weeks, n = 1,950 ≤24wks: 1,078 (55%) >24wks: 872 (45%)	1.) large fatty fish, based on 1 item from the questionnaire (“baked or steamed larger fatty fish such as tuna, swordfish, albacore”); 2) smaller fatty fish, based on 2 items from the questionnaire (“baked or steamed smaller fatty fish such as mackerel, sardines, anchovies, salmon” and “tinned sardines/mackerel”); 3) lean fish, based on 3 items from the questionnaire (“fried fish”; “baked or stea…	FFQ (frequency categories using reference portions); at 1st trimester (10-13wks), 3rd trimester (28-32 wks)	Total seafood, Mean: 498 g/wk (~3 servings); Median: 454 g/wk; Non-consumers, n=15 (0.8%)	NR	Umbilical cord blood mercury level (N=1,541) <8.5 μg/L: 48.4%, ≥8.5 μg/L 51.6% 1st trimester serum polychlorinated biphenyls (PCB), N= 1,499 < 110.92 ng/g: 735 (49.0%) ≥110.92 ng/g: 764 (51.0%) 1st trimester serum 2,2-bis(p-chlorophenyl)-1,1-dichloroethylene (DDE), N = 1,499 <123.15 ng/g: 752 (50.2%) ≥123.15 ng/g: 747 (49.8%)	Cognition	McCarthy Scales of Children's Abilities (MCSA)	General cognitive scale (higher score= better performance)	Overall cognitive development composite score	5y	Associations between maternal seafood intake and child general cognitive scores (MCSA): Maternal intake 1st Trimester, ALL SEAFOOD: (Table 3) Quantiles,n, β (95% CI), p-value: Quantile 1 (Ref) Quantile 2: 1.61 (−0.43, 3.65) Quantile 3: 2.13 (0.00, 4.26) Quantile 4: 2.84 (0.74, 4.94) Quantile 5: 2.08 (−0.04, 4.21) Categorical (quintiles), P for trend: 0.049	Child sex,Child age,Maternal age,Race/ethnicity,SES,Alcohol intake,Non-fish dietary exposure to n-3 PUFAs,Smoking,Maternal anthropometrics,Child birth weight,Gestational age,Parental education,Parity	FOR ADD, ADHD, Anxiety, ASD, Depression: Family history of neurocognitive disorders	Breastfeeding status,Test quality,Cohort,Energy intake	Outcome assessment - parental report,No preregistered data analysis plan,Not all measures/analyses reported	Associations between maternal seafood consumption (total and seafood subgroups) in the 1st trimester and infant development at 14 mo were generally positive but non-significant. Results for maternal seafood consumption in the 3rd trimester were not reported. Associations between maternal seafood consumption in the 1st trimester and child development at 5y were generally positive, with a significa…
Julvez, 2016	Prospective cohort study	Infancia y Medio Ambiente (INMA)	Spain	Spanish Institute of Health Carlos III (Ministry of Economy and Competitiveness) (Infancia y Medio Ambiente (INMA) Network grants G03/176 and CB06/02/0041 and Fondo de Investigación Sanitaria (FIS) grants FIS-PI041436, FIS-PI081151, FIS-PI042018, FIS-PI09/ 02311, FIS-PI06/0867, FIS-PS09/00090, FIS-PI03/1615, FIS-PI04/1509, FIS-PI04/1112, FIS-PI04/1931, FIS-PI05/ 1079, FIS-PI05/1052, FIS-PI06/1213…	2506	< 31y: 946 (47%) ≥31y: 1,049 (53%)	0.491	Born in Spain: Yes: 1,858 (93%) No, in Latin America: 88 (5%) No, in other place: 46 (2%)	Social class, n = 1,968 Highly skilled: 815 (41%) Nonmanual: 730 (37%) Manual: 423 (22%) Education, n = 1,991 Primary school or less: 424 (21.3%) Secondary school: 829 (41.6%) University or more: 738 (37.1%)	NR	NR	Duration of breastfeeding (any), weeks, n = 1,950 ≤24wks: 1,078 (55%) >24wks: 872 (45%)	1.) large fatty fish, based on 1 item from the questionnaire (“baked or steamed larger fatty fish such as tuna, swordfish, albacore”); 2) smaller fatty fish, based on 2 items from the questionnaire (“baked or steamed smaller fatty fish such as mackerel, sardines, anchovies, salmon” and “tinned sardines/mackerel”); 3) lean fish, based on 3 items from the questionnaire (“fried fish”; “baked or stea…	FFQ (frequency categories using reference portions); at 1st trimester (10-13wks), 3rd trimester (28-32 wks)	Total seafood, Mean: 498 g/wk (~3 servings); Median: 454 g/wk; Non-consumers, n=15 (0.8%)	NR	Umbilical cord blood mercury level (N=1,541) <8.5 μg/L: 48.4%, ≥8.5 μg/L 51.6% 1st trimester serum polychlorinated biphenyls (PCB), N= 1,499 < 110.92 ng/g: 735 (49.0%) ≥110.92 ng/g: 764 (51.0%) 1st trimester serum 2,2-bis(p-chlorophenyl)-1,1-dichloroethylene (DDE), N = 1,499 <123.15 ng/g: 752 (50.2%) ≥123.15 ng/g: 747 (49.8%)	Cognition	McCarthy Scales of Children's Abilities (MCSA)	General cognitive scale (higher score= better performance)	Overall cognitive development composite score	5y	Associations between maternal seafood intake and child general cognitive scores (MCSA): Maternal intake 3rd Trimester, SMALL FATTY FISH: Continuous (10g/wk), B (95% CI):-0.03 (-0.11, 0.06)	Child sex,Child age,Maternal age,Race/ethnicity,SES,Alcohol intake,Non-fish dietary exposure to n-3 PUFAs,Smoking,Maternal anthropometrics,Child birth weight,Gestational age,Parental education,Parity	FOR ADD, ADHD, Anxiety, ASD, Depression: Family history of neurocognitive disorders	Breastfeeding status,Test quality,Cohort,Energy intake	Outcome assessment - parental report,No preregistered data analysis plan,Not all measures/analyses reported	Associations between maternal seafood consumption (total and seafood subgroups) in the 1st trimester and infant development at 14 mo were generally positive but non-significant. Results for maternal seafood consumption in the 3rd trimester were not reported. Associations between maternal seafood consumption in the 1st trimester and child development at 5y were generally positive, with a significa…
Julvez, 2016	Prospective cohort study	Infancia y Medio Ambiente (INMA)	Spain	Spanish Institute of Health Carlos III (Ministry of Economy and Competitiveness) (Infancia y Medio Ambiente (INMA) Network grants G03/176 and CB06/02/0041 and Fondo de Investigación Sanitaria (FIS) grants FIS-PI041436, FIS-PI081151, FIS-PI042018, FIS-PI09/ 02311, FIS-PI06/0867, FIS-PS09/00090, FIS-PI03/1615, FIS-PI04/1509, FIS-PI04/1112, FIS-PI04/1931, FIS-PI05/ 1079, FIS-PI05/1052, FIS-PI06/1213…	2506	< 31y: 946 (47%) ≥31y: 1,049 (53%)	0.491	Born in Spain: Yes: 1,858 (93%) No, in Latin America: 88 (5%) No, in other place: 46 (2%)	Social class, n = 1,968 Highly skilled: 815 (41%) Nonmanual: 730 (37%) Manual: 423 (22%) Education, n = 1,991 Primary school or less: 424 (21.3%) Secondary school: 829 (41.6%) University or more: 738 (37.1%)	NR	NR	Duration of breastfeeding (any), weeks, n = 1,950 ≤24wks: 1,078 (55%) >24wks: 872 (45%)	1.) large fatty fish, based on 1 item from the questionnaire (“baked or steamed larger fatty fish such as tuna, swordfish, albacore”); 2) smaller fatty fish, based on 2 items from the questionnaire (“baked or steamed smaller fatty fish such as mackerel, sardines, anchovies, salmon” and “tinned sardines/mackerel”); 3) lean fish, based on 3 items from the questionnaire (“fried fish”; “baked or stea…	FFQ (frequency categories using reference portions); at 1st trimester (10-13wks), 3rd trimester (28-32 wks)	Total seafood, Mean: 498 g/wk (~3 servings); Median: 454 g/wk; Non-consumers, n=15 (0.8%)	NR	Umbilical cord blood mercury level (N=1,541) <8.5 μg/L: 48.4%, ≥8.5 μg/L 51.6% 1st trimester serum polychlorinated biphenyls (PCB), N= 1,499 < 110.92 ng/g: 735 (49.0%) ≥110.92 ng/g: 764 (51.0%) 1st trimester serum 2,2-bis(p-chlorophenyl)-1,1-dichloroethylene (DDE), N = 1,499 <123.15 ng/g: 752 (50.2%) ≥123.15 ng/g: 747 (49.8%)	Cognition	McCarthy Scales of Children's Abilities (MCSA)	General cognitive scale (higher score= better performance)	Overall cognitive development composite score	5y	Associations between maternal seafood intake and child general cognitive scores (MCSA): Maternal intake 3rd Trimester, SMALL FATTY FISH: Quantiles,n, β (95% CI), p-value: Quantile 1 (Ref) Quantile 2: -0.70 (-2.67, 1.26) Quantile 3: -0.41 (-2.18, 1.36) Quantile 4: 0.21 (-1.63, 2.05) Categorical (quartiles), P for trend: 0.88	Child sex,Child age,Maternal age,Race/ethnicity,SES,Alcohol intake,Non-fish dietary exposure to n-3 PUFAs,Smoking,Maternal anthropometrics,Child birth weight,Gestational age,Parental education,Parity	FOR ADD, ADHD, Anxiety, ASD, Depression: Family history of neurocognitive disorders	Breastfeeding status,Test quality,Cohort,Energy intake	Outcome assessment - parental report,No preregistered data analysis plan,Not all measures/analyses reported	Associations between maternal seafood consumption (total and seafood subgroups) in the 1st trimester and infant development at 14 mo were generally positive but non-significant. Results for maternal seafood consumption in the 3rd trimester were not reported. Associations between maternal seafood consumption in the 1st trimester and child development at 5y were generally positive, with a significa…
Julvez, 2016	Prospective cohort study	Infancia y Medio Ambiente (INMA)	Spain	Spanish Institute of Health Carlos III (Ministry of Economy and Competitiveness) (Infancia y Medio Ambiente (INMA) Network grants G03/176 and CB06/02/0041 and Fondo de Investigación Sanitaria (FIS) grants FIS-PI041436, FIS-PI081151, FIS-PI042018, FIS-PI09/ 02311, FIS-PI06/0867, FIS-PS09/00090, FIS-PI03/1615, FIS-PI04/1509, FIS-PI04/1112, FIS-PI04/1931, FIS-PI05/ 1079, FIS-PI05/1052, FIS-PI06/1213…	2506	< 31y: 946 (47%) ≥31y: 1,049 (53%)	0.491	Born in Spain: Yes: 1,858 (93%) No, in Latin America: 88 (5%) No, in other place: 46 (2%)	Social class, n = 1,968 Highly skilled: 815 (41%) Nonmanual: 730 (37%) Manual: 423 (22%) Education, n = 1,991 Primary school or less: 424 (21.3%) Secondary school: 829 (41.6%) University or more: 738 (37.1%)	NR	NR	Duration of breastfeeding (any), weeks, n = 1,950 ≤24wks: 1,078 (55%) >24wks: 872 (45%)	1.) large fatty fish, based on 1 item from the questionnaire (“baked or steamed larger fatty fish such as tuna, swordfish, albacore”); 2) smaller fatty fish, based on 2 items from the questionnaire (“baked or steamed smaller fatty fish such as mackerel, sardines, anchovies, salmon” and “tinned sardines/mackerel”); 3) lean fish, based on 3 items from the questionnaire (“fried fish”; “baked or stea…	FFQ (frequency categories using reference portions); at 1st trimester (10-13wks), 3rd trimester (28-32 wks)	Total seafood, Mean: 498 g/wk (~3 servings); Median: 454 g/wk; Non-consumers, n=15 (0.8%)	NR	Umbilical cord blood mercury level (N=1,541) <8.5 μg/L: 48.4%, ≥8.5 μg/L 51.6% 1st trimester serum polychlorinated biphenyls (PCB), N= 1,499 < 110.92 ng/g: 735 (49.0%) ≥110.92 ng/g: 764 (51.0%) 1st trimester serum 2,2-bis(p-chlorophenyl)-1,1-dichloroethylene (DDE), N = 1,499 <123.15 ng/g: 752 (50.2%) ≥123.15 ng/g: 747 (49.8%)	Cognition	McCarthy Scales of Children's Abilities (MCSA)	Verbal, Perceptual performance, Memory, Quantitative, Motor, Executive functions (higher scores= better performance)	Overall cognitive development composite score	5y	Associations between maternal seafood intake and MCSA Subscale scores Maternal intake 3rd Trimester: NR	Child sex,Child age,Maternal age,Race/ethnicity,SES,Alcohol intake,Non-fish dietary exposure to n-3 PUFAs,Smoking,Maternal anthropometrics,Child birth weight,Gestational age,Parental education,Parity	FOR ADD, ADHD, Anxiety, ASD, Depression: Family history of neurocognitive disorders	Breastfeeding status,Test quality,Cohort,Energy intake	Outcome assessment - parental report,No preregistered data analysis plan,Not all measures/analyses reported	Associations between maternal seafood consumption (total and seafood subgroups) in the 1st trimester and infant development at 14 mo were generally positive but non-significant. Results for maternal seafood consumption in the 3rd trimester were not reported. Associations between maternal seafood consumption in the 1st trimester and child development at 5y were generally positive, with a significa…
Julvez, 2016	Prospective cohort study	Infancia y Medio Ambiente (INMA)	Spain	Spanish Institute of Health Carlos III (Ministry of Economy and Competitiveness) (Infancia y Medio Ambiente (INMA) Network grants G03/176 and CB06/02/0041 and Fondo de Investigación Sanitaria (FIS) grants FIS-PI041436, FIS-PI081151, FIS-PI042018, FIS-PI09/ 02311, FIS-PI06/0867, FIS-PS09/00090, FIS-PI03/1615, FIS-PI04/1509, FIS-PI04/1112, FIS-PI04/1931, FIS-PI05/ 1079, FIS-PI05/1052, FIS-PI06/1213…	2506	< 31y: 946 (47%) ≥31y: 1,049 (53%)	0.491	Born in Spain: Yes: 1,858 (93%) No, in Latin America: 88 (5%) No, in other place: 46 (2%)	Social class, n = 1,968 Highly skilled: 815 (41%) Nonmanual: 730 (37%) Manual: 423 (22%) Education, n = 1,991 Primary school or less: 424 (21.3%) Secondary school: 829 (41.6%) University or more: 738 (37.1%)	NR	NR	Duration of breastfeeding (any), weeks, n = 1,950 ≤24wks: 1,078 (55%) >24wks: 872 (45%)	1.) large fatty fish, based on 1 item from the questionnaire (“baked or steamed larger fatty fish such as tuna, swordfish, albacore”); 2) smaller fatty fish, based on 2 items from the questionnaire (“baked or steamed smaller fatty fish such as mackerel, sardines, anchovies, salmon” and “tinned sardines/mackerel”); 3) lean fish, based on 3 items from the questionnaire (“fried fish”; “baked or stea…	FFQ (frequency categories using reference portions); at 1st trimester (10-13wks), 3rd trimester (28-32 wks)	Total seafood, Mean: 498 g/wk (~3 servings); Median: 454 g/wk; Non-consumers, n=15 (0.8%)	NR	Umbilical cord blood mercury level (N=1,541) <8.5 μg/L: 48.4%, ≥8.5 μg/L 51.6% 1st trimester serum polychlorinated biphenyls (PCB), N= 1,499 < 110.92 ng/g: 735 (49.0%) ≥110.92 ng/g: 764 (51.0%) 1st trimester serum 2,2-bis(p-chlorophenyl)-1,1-dichloroethylene (DDE), N = 1,499 <123.15 ng/g: 752 (50.2%) ≥123.15 ng/g: 747 (49.8%)	Cognition	McCarthy Scales of Children's Abilities (MCSA)	General cognitive scale (higher score= better performance)	Overall cognitive development composite score	5y	Associations between maternal seafood intake and child general cognitive scores (MCSA): Maternal intake 1st Trimester, SMALL FATTY FISH: Continuous (10g/wk), B (95% CI): -0.03 (-0.10, 0.05)	Child sex,Child age,Maternal age,Race/ethnicity,SES,Alcohol intake,Non-fish dietary exposure to n-3 PUFAs,Smoking,Maternal anthropometrics,Child birth weight,Gestational age,Parental education,Parity	FOR ADD, ADHD, Anxiety, ASD, Depression: Family history of neurocognitive disorders	Breastfeeding status,Test quality,Cohort,Energy intake	Outcome assessment - parental report,No preregistered data analysis plan,Not all measures/analyses reported	Associations between maternal seafood consumption (total and seafood subgroups) in the 1st trimester and infant development at 14 mo were generally positive but non-significant. Results for maternal seafood consumption in the 3rd trimester were not reported. Associations between maternal seafood consumption in the 1st trimester and child development at 5y were generally positive, with a significa…
Julvez, 2016	Prospective cohort study	Infancia y Medio Ambiente (INMA)	Spain	Spanish Institute of Health Carlos III (Ministry of Economy and Competitiveness) (Infancia y Medio Ambiente (INMA) Network grants G03/176 and CB06/02/0041 and Fondo de Investigación Sanitaria (FIS) grants FIS-PI041436, FIS-PI081151, FIS-PI042018, FIS-PI09/ 02311, FIS-PI06/0867, FIS-PS09/00090, FIS-PI03/1615, FIS-PI04/1509, FIS-PI04/1112, FIS-PI04/1931, FIS-PI05/ 1079, FIS-PI05/1052, FIS-PI06/1213…	2506	< 31y: 946 (47%) ≥31y: 1,049 (53%)	0.491	Born in Spain: Yes: 1,858 (93%) No, in Latin America: 88 (5%) No, in other place: 46 (2%)	Social class, n = 1,968 Highly skilled: 815 (41%) Nonmanual: 730 (37%) Manual: 423 (22%) Education, n = 1,991 Primary school or less: 424 (21.3%) Secondary school: 829 (41.6%) University or more: 738 (37.1%)	NR	NR	Duration of breastfeeding (any), weeks, n = 1,950 ≤24wks: 1,078 (55%) >24wks: 872 (45%)	1.) large fatty fish, based on 1 item from the questionnaire (“baked or steamed larger fatty fish such as tuna, swordfish, albacore”); 2) smaller fatty fish, based on 2 items from the questionnaire (“baked or steamed smaller fatty fish such as mackerel, sardines, anchovies, salmon” and “tinned sardines/mackerel”); 3) lean fish, based on 3 items from the questionnaire (“fried fish”; “baked or stea…	FFQ (frequency categories using reference portions); at 1st trimester (10-13wks), 3rd trimester (28-32 wks)	Total seafood, Mean: 498 g/wk (~3 servings); Median: 454 g/wk; Non-consumers, n=15 (0.8%)	NR	Umbilical cord blood mercury level (N=1,541) <8.5 μg/L: 48.4%, ≥8.5 μg/L 51.6% 1st trimester serum polychlorinated biphenyls (PCB), N= 1,499 < 110.92 ng/g: 735 (49.0%) ≥110.92 ng/g: 764 (51.0%) 1st trimester serum 2,2-bis(p-chlorophenyl)-1,1-dichloroethylene (DDE), N = 1,499 <123.15 ng/g: 752 (50.2%) ≥123.15 ng/g: 747 (49.8%)	Cognition	McCarthy Scales of Children's Abilities (MCSA)	General cognitive scale (higher score= better performance)	Overall cognitive development composite score	5y	Associations between maternal seafood intake and child general cognitive scores (MCSA): Maternal intake 1st Trimester, SMALL FATTY FISH: Quartiles,n, β (95% CI), p-value: Quantile 1 (Ref) Quantile 2: 0.60 (−1.33, 2.53) Quantile 3: 1.25 (−0.59, 3.10) Quantile 4: 0.91 (−0.93, 2.76) Categorical (quartiles), P for trend: 0.25	Child sex,Child age,Maternal age,Race/ethnicity,SES,Alcohol intake,Non-fish dietary exposure to n-3 PUFAs,Smoking,Maternal anthropometrics,Child birth weight,Gestational age,Parental education,Parity	FOR ADD, ADHD, Anxiety, ASD, Depression: Family history of neurocognitive disorders	Breastfeeding status,Test quality,Cohort,Energy intake	Outcome assessment - parental report,No preregistered data analysis plan,Not all measures/analyses reported	Associations between maternal seafood consumption (total and seafood subgroups) in the 1st trimester and infant development at 14 mo were generally positive but non-significant. Results for maternal seafood consumption in the 3rd trimester were not reported. Associations between maternal seafood consumption in the 1st trimester and child development at 5y were generally positive, with a significa…
Julvez, 2016	Prospective cohort study	Infancia y Medio Ambiente (INMA)	Spain	Spanish Institute of Health Carlos III (Ministry of Economy and Competitiveness) (Infancia y Medio Ambiente (INMA) Network grants G03/176 and CB06/02/0041 and Fondo de Investigación Sanitaria (FIS) grants FIS-PI041436, FIS-PI081151, FIS-PI042018, FIS-PI09/ 02311, FIS-PI06/0867, FIS-PS09/00090, FIS-PI03/1615, FIS-PI04/1509, FIS-PI04/1112, FIS-PI04/1931, FIS-PI05/ 1079, FIS-PI05/1052, FIS-PI06/1213…	2506	< 31y: 946 (47%) ≥31y: 1,049 (53%)	0.491	Born in Spain: Yes: 1,858 (93%) No, in Latin America: 88 (5%) No, in other place: 46 (2%)	Social class, n = 1,968 Highly skilled: 815 (41%) Nonmanual: 730 (37%) Manual: 423 (22%) Education, n = 1,991 Primary school or less: 424 (21.3%) Secondary school: 829 (41.6%) University or more: 738 (37.1%)	NR	NR	Duration of breastfeeding (any), weeks, n = 1,950 ≤24wks: 1,078 (55%) >24wks: 872 (45%)	1.) large fatty fish, based on 1 item from the questionnaire (“baked or steamed larger fatty fish such as tuna, swordfish, albacore”); 2) smaller fatty fish, based on 2 items from the questionnaire (“baked or steamed smaller fatty fish such as mackerel, sardines, anchovies, salmon” and “tinned sardines/mackerel”); 3) lean fish, based on 3 items from the questionnaire (“fried fish”; “baked or stea…	FFQ (frequency categories using reference portions); at 1st trimester (10-13wks), 3rd trimester (28-32 wks)	Total seafood, Mean: 498 g/wk (~3 servings); Median: 454 g/wk; Non-consumers, n=15 (0.8%)	NR	Umbilical cord blood mercury level (N=1,541) <8.5 μg/L: 48.4%, ≥8.5 μg/L 51.6% 1st trimester serum polychlorinated biphenyls (PCB), N= 1,499 < 110.92 ng/g: 735 (49.0%) ≥110.92 ng/g: 764 (51.0%) 1st trimester serum 2,2-bis(p-chlorophenyl)-1,1-dichloroethylene (DDE), N = 1,499 <123.15 ng/g: 752 (50.2%) ≥123.15 ng/g: 747 (49.8%)	Cognition	McCarthy Scales of Children's Abilities (MCSA)	General cognitive scale (higher score= better performance)	Overall cognitive development composite score	5y	Associations between maternal seafood intake and child general cognitive scores (MCSA): Maternal intake 3rd Trimester (Web Table 6): Maternal intake 3rd Trimester, ALL SEAFOOD: Continuous (10g/wk), B (95% CI): 0.02 (-0.00, 0.04)	Child sex,Child age,Maternal age,Race/ethnicity,SES,Alcohol intake,Non-fish dietary exposure to n-3 PUFAs,Smoking,Maternal anthropometrics,Child birth weight,Gestational age,Parental education,Parity	FOR ADD, ADHD, Anxiety, ASD, Depression: Family history of neurocognitive disorders	Breastfeeding status,Test quality,Cohort,Energy intake	Outcome assessment - parental report,No preregistered data analysis plan,Not all measures/analyses reported	Associations between maternal seafood consumption (total and seafood subgroups) in the 1st trimester and infant development at 14 mo were generally positive but non-significant. Results for maternal seafood consumption in the 3rd trimester were not reported. Associations between maternal seafood consumption in the 1st trimester and child development at 5y were generally positive, with a significa…
Julvez, 2016	Prospective cohort study	Infancia y Medio Ambiente (INMA)	Spain	Spanish Institute of Health Carlos III (Ministry of Economy and Competitiveness) (Infancia y Medio Ambiente (INMA) Network grants G03/176 and CB06/02/0041 and Fondo de Investigación Sanitaria (FIS) grants FIS-PI041436, FIS-PI081151, FIS-PI042018, FIS-PI09/ 02311, FIS-PI06/0867, FIS-PS09/00090, FIS-PI03/1615, FIS-PI04/1509, FIS-PI04/1112, FIS-PI04/1931, FIS-PI05/ 1079, FIS-PI05/1052, FIS-PI06/1213…	2506	< 31y: 946 (47%) ≥31y: 1,049 (53%)	0.491	Born in Spain: Yes: 1,858 (93%) No, in Latin America: 88 (5%) No, in other place: 46 (2%)	Social class, n = 1,968 Highly skilled: 815 (41%) Nonmanual: 730 (37%) Manual: 423 (22%) Education, n = 1,991 Primary school or less: 424 (21.3%) Secondary school: 829 (41.6%) University or more: 738 (37.1%)	NR	NR	Duration of breastfeeding (any), weeks, n = 1,950 ≤24wks: 1,078 (55%) >24wks: 872 (45%)	1.) large fatty fish, based on 1 item from the questionnaire (“baked or steamed larger fatty fish such as tuna, swordfish, albacore”); 2) smaller fatty fish, based on 2 items from the questionnaire (“baked or steamed smaller fatty fish such as mackerel, sardines, anchovies, salmon” and “tinned sardines/mackerel”); 3) lean fish, based on 3 items from the questionnaire (“fried fish”; “baked or stea…	FFQ (frequency categories using reference portions); at 1st trimester (10-13wks), 3rd trimester (28-32 wks)	Total seafood, Mean: 498 g/wk (~3 servings); Median: 454 g/wk; Non-consumers, n=15 (0.8%)	NR	Umbilical cord blood mercury level (N=1,541) <8.5 μg/L: 48.4%, ≥8.5 μg/L 51.6% 1st trimester serum polychlorinated biphenyls (PCB), N= 1,499 < 110.92 ng/g: 735 (49.0%) ≥110.92 ng/g: 764 (51.0%) 1st trimester serum 2,2-bis(p-chlorophenyl)-1,1-dichloroethylene (DDE), N = 1,499 <123.15 ng/g: 752 (50.2%) ≥123.15 ng/g: 747 (49.8%)	Cognition	McCarthy Scales of Children's Abilities (MCSA)	General cognitive scale (higher score= better performance)	Overall cognitive development composite score	5y	Associations between maternal seafood intake and child general cognitive scores (MCSA): Maternal intake 3rd Trimester, ALL SEAFOOD: Quantiles,n, β (95% CI), p-value: Quantile 1 (Ref) Quantile 2: -0.67 (-2.78, 1.43) Quantile 3: -0.17 (-2.34, 2.00) Quantile 4: 2.09 (-0.06, 4.24) Quantile5 : 1.34 (-0.81, 3.51) Categorical (quintiles), P for trend: 0.04	Child sex,Child age,Maternal age,Race/ethnicity,SES,Alcohol intake,Non-fish dietary exposure to n-3 PUFAs,Smoking,Maternal anthropometrics,Child birth weight,Gestational age,Parental education,Parity	FOR ADD, ADHD, Anxiety, ASD, Depression: Family history of neurocognitive disorders	Breastfeeding status,Test quality,Cohort,Energy intake	Outcome assessment - parental report,No preregistered data analysis plan,Not all measures/analyses reported	Associations between maternal seafood consumption (total and seafood subgroups) in the 1st trimester and infant development at 14 mo were generally positive but non-significant. Results for maternal seafood consumption in the 3rd trimester were not reported. Associations between maternal seafood consumption in the 1st trimester and child development at 5y were generally positive, with a significa…
Julvez, 2016	Prospective cohort study	Infancia y Medio Ambiente (INMA)	Spain	Spanish Institute of Health Carlos III (Ministry of Economy and Competitiveness) (Infancia y Medio Ambiente (INMA) Network grants G03/176 and CB06/02/0041 and Fondo de Investigación Sanitaria (FIS) grants FIS-PI041436, FIS-PI081151, FIS-PI042018, FIS-PI09/ 02311, FIS-PI06/0867, FIS-PS09/00090, FIS-PI03/1615, FIS-PI04/1509, FIS-PI04/1112, FIS-PI04/1931, FIS-PI05/ 1079, FIS-PI05/1052, FIS-PI06/1213…	2506	< 31y: 946 (47%) ≥31y: 1,049 (53%)	0.491	Born in Spain: Yes: 1,858 (93%) No, in Latin America: 88 (5%) No, in other place: 46 (2%)	Social class, n = 1,968 Highly skilled: 815 (41%) Nonmanual: 730 (37%) Manual: 423 (22%) Education, n = 1,991 Primary school or less: 424 (21.3%) Secondary school: 829 (41.6%) University or more: 738 (37.1%)	NR	NR	Duration of breastfeeding (any), weeks, n = 1,950 ≤24wks: 1,078 (55%) >24wks: 872 (45%)	1.) large fatty fish, based on 1 item from the questionnaire (“baked or steamed larger fatty fish such as tuna, swordfish, albacore”); 2) smaller fatty fish, based on 2 items from the questionnaire (“baked or steamed smaller fatty fish such as mackerel, sardines, anchovies, salmon” and “tinned sardines/mackerel”); 3) lean fish, based on 3 items from the questionnaire (“fried fish”; “baked or stea…	FFQ (frequency categories using reference portions); at 1st trimester (10-13wks), 3rd trimester (28-32 wks)	Total seafood, Mean: 498 g/wk (~3 servings); Median: 454 g/wk; Non-consumers, n=15 (0.8%)	NR	Umbilical cord blood mercury level (N=1,541) <8.5 μg/L: 48.4%, ≥8.5 μg/L 51.6% 1st trimester serum polychlorinated biphenyls (PCB), N= 1,499 < 110.92 ng/g: 735 (49.0%) ≥110.92 ng/g: 764 (51.0%) 1st trimester serum 2,2-bis(p-chlorophenyl)-1,1-dichloroethylene (DDE), N = 1,499 <123.15 ng/g: 752 (50.2%) ≥123.15 ng/g: 747 (49.8%)	Cognition	McCarthy Scales of Children's Abilities (MCSA)	General cognitive scale (higher score= better performance)	Overall cognitive development composite score	5y	Associations between maternal seafood intake and child general cognitive scores (MCSA): Maternal intake 3rd Trimester, LARGE FATTY FISH: Continuous (10g/wk), B (95% CI): 0.07 (0.00, 014)	Child sex,Child age,Maternal age,Race/ethnicity,SES,Alcohol intake,Non-fish dietary exposure to n-3 PUFAs,Smoking,Maternal anthropometrics,Child birth weight,Gestational age,Parental education,Parity	FOR ADD, ADHD, Anxiety, ASD, Depression: Family history of neurocognitive disorders	Breastfeeding status,Test quality,Cohort,Energy intake	Outcome assessment - parental report,No preregistered data analysis plan,Not all measures/analyses reported	Associations between maternal seafood consumption (total and seafood subgroups) in the 1st trimester and infant development at 14 mo were generally positive but non-significant. Results for maternal seafood consumption in the 3rd trimester were not reported. Associations between maternal seafood consumption in the 1st trimester and child development at 5y were generally positive, with a significa…
Julvez, 2016	Prospective cohort study	Infancia y Medio Ambiente (INMA)	Spain	Spanish Institute of Health Carlos III (Ministry of Economy and Competitiveness) (Infancia y Medio Ambiente (INMA) Network grants G03/176 and CB06/02/0041 and Fondo de Investigación Sanitaria (FIS) grants FIS-PI041436, FIS-PI081151, FIS-PI042018, FIS-PI09/ 02311, FIS-PI06/0867, FIS-PS09/00090, FIS-PI03/1615, FIS-PI04/1509, FIS-PI04/1112, FIS-PI04/1931, FIS-PI05/ 1079, FIS-PI05/1052, FIS-PI06/1213…	2506	< 31y: 946 (47%) ≥31y: 1,049 (53%)	0.491	Born in Spain: Yes: 1,858 (93%) No, in Latin America: 88 (5%) No, in other place: 46 (2%)	Social class, n = 1,968 Highly skilled: 815 (41%) Nonmanual: 730 (37%) Manual: 423 (22%) Education, n = 1,991 Primary school or less: 424 (21.3%) Secondary school: 829 (41.6%) University or more: 738 (37.1%)	NR	NR	Duration of breastfeeding (any), weeks, n = 1,950 ≤24wks: 1,078 (55%) >24wks: 872 (45%)	1.) large fatty fish, based on 1 item from the questionnaire (“baked or steamed larger fatty fish such as tuna, swordfish, albacore”); 2) smaller fatty fish, based on 2 items from the questionnaire (“baked or steamed smaller fatty fish such as mackerel, sardines, anchovies, salmon” and “tinned sardines/mackerel”); 3) lean fish, based on 3 items from the questionnaire (“fried fish”; “baked or stea…	FFQ (frequency categories using reference portions); at 1st trimester (10-13wks), 3rd trimester (28-32 wks)	Total seafood, Mean: 498 g/wk (~3 servings); Median: 454 g/wk; Non-consumers, n=15 (0.8%)	NR	Umbilical cord blood mercury level (N=1,541) <8.5 μg/L: 48.4%, ≥8.5 μg/L 51.6% 1st trimester serum polychlorinated biphenyls (PCB), N= 1,499 < 110.92 ng/g: 735 (49.0%) ≥110.92 ng/g: 764 (51.0%) 1st trimester serum 2,2-bis(p-chlorophenyl)-1,1-dichloroethylene (DDE), N = 1,499 <123.15 ng/g: 752 (50.2%) ≥123.15 ng/g: 747 (49.8%)	Cognition	McCarthy Scales of Children's Abilities (MCSA)	General cognitive scale (higher score= better performance)	Overall cognitive development composite score	5y	Associations between maternal seafood intake and child general cognitive scores (MCSA): Maternal intake 3rd Trimester, LARGE FATTY FISH: Quantiles,n, β (95% CI), p-value: Quantile 1 (Ref) Quantile 2: 1.29 (-0.62, 3.19) Quantile 3: 1.49(-0.38, 3.36) Quantile 4: 1.89 (-0.04, 3.82) Categorical (quartiles), P for trend: 0.06	Child sex,Child age,Maternal age,Race/ethnicity,SES,Alcohol intake,Non-fish dietary exposure to n-3 PUFAs,Smoking,Maternal anthropometrics,Child birth weight,Gestational age,Parental education,Parity	FOR ADD, ADHD, Anxiety, ASD, Depression: Family history of neurocognitive disorders	Breastfeeding status,Test quality,Cohort,Energy intake	Outcome assessment - parental report,No preregistered data analysis plan,Not all measures/analyses reported	Associations between maternal seafood consumption (total and seafood subgroups) in the 1st trimester and infant development at 14 mo were generally positive but non-significant. Results for maternal seafood consumption in the 3rd trimester were not reported. Associations between maternal seafood consumption in the 1st trimester and child development at 5y were generally positive, with a significa…
Julvez, 2016	Prospective cohort study	Infancia y Medio Ambiente (INMA)	Spain	Spanish Institute of Health Carlos III (Ministry of Economy and Competitiveness) (Infancia y Medio Ambiente (INMA) Network grants G03/176 and CB06/02/0041 and Fondo de Investigación Sanitaria (FIS) grants FIS-PI041436, FIS-PI081151, FIS-PI042018, FIS-PI09/ 02311, FIS-PI06/0867, FIS-PS09/00090, FIS-PI03/1615, FIS-PI04/1509, FIS-PI04/1112, FIS-PI04/1931, FIS-PI05/ 1079, FIS-PI05/1052, FIS-PI06/1213…	2506	< 31y: 946 (47%) ≥31y: 1,049 (53%)	0.491	Born in Spain: Yes: 1,858 (93%) No, in Latin America: 88 (5%) No, in other place: 46 (2%)	Social class, n = 1,968 Highly skilled: 815 (41%) Nonmanual: 730 (37%) Manual: 423 (22%) Education, n = 1,991 Primary school or less: 424 (21.3%) Secondary school: 829 (41.6%) University or more: 738 (37.1%)	NR	NR	Duration of breastfeeding (any), weeks, n = 1,950 ≤24wks: 1,078 (55%) >24wks: 872 (45%)	1.) large fatty fish, based on 1 item from the questionnaire (“baked or steamed larger fatty fish such as tuna, swordfish, albacore”); 2) smaller fatty fish, based on 2 items from the questionnaire (“baked or steamed smaller fatty fish such as mackerel, sardines, anchovies, salmon” and “tinned sardines/mackerel”); 3) lean fish, based on 3 items from the questionnaire (“fried fish”; “baked or stea…	FFQ (frequency categories using reference portions); at 1st trimester (10-13wks), 3rd trimester (28-32 wks)	Total seafood, Mean: 498 g/wk (~3 servings); Median: 454 g/wk; Non-consumers, n=15 (0.8%)	NR	Umbilical cord blood mercury level (N=1,541) <8.5 μg/L: 48.4%, ≥8.5 μg/L 51.6% 1st trimester serum polychlorinated biphenyls (PCB), N= 1,499 < 110.92 ng/g: 735 (49.0%) ≥110.92 ng/g: 764 (51.0%) 1st trimester serum 2,2-bis(p-chlorophenyl)-1,1-dichloroethylene (DDE), N = 1,499 <123.15 ng/g: 752 (50.2%) ≥123.15 ng/g: 747 (49.8%)	Cognition	McCarthy Scales of Children's Abilities (MCSA)	General cognitive scale (higher score= better performance)	Overall cognitive development composite score	5y	Associations between maternal seafood intake and child general cognitive scores (MCSA): Maternal intake 1st Trimester, LARGE FATTY FISH: Continuous (10g/wk), B (95% CI): 0.06 (-0.00, 013)	Child sex,Child age,Maternal age,Race/ethnicity,SES,Alcohol intake,Non-fish dietary exposure to n-3 PUFAs,Smoking,Maternal anthropometrics,Child birth weight,Gestational age,Parental education,Parity	FOR ADD, ADHD, Anxiety, ASD, Depression: Family history of neurocognitive disorders	Breastfeeding status,Test quality,Cohort,Energy intake	Outcome assessment - parental report,No preregistered data analysis plan,Not all measures/analyses reported	Associations between maternal seafood consumption (total and seafood subgroups) in the 1st trimester and infant development at 14 mo were generally positive but non-significant. Results for maternal seafood consumption in the 3rd trimester were not reported. Associations between maternal seafood consumption in the 1st trimester and child development at 5y were generally positive, with a significa…
Julvez, 2016	Prospective cohort study	Infancia y Medio Ambiente (INMA)	Spain	Spanish Institute of Health Carlos III (Ministry of Economy and Competitiveness) (Infancia y Medio Ambiente (INMA) Network grants G03/176 and CB06/02/0041 and Fondo de Investigación Sanitaria (FIS) grants FIS-PI041436, FIS-PI081151, FIS-PI042018, FIS-PI09/ 02311, FIS-PI06/0867, FIS-PS09/00090, FIS-PI03/1615, FIS-PI04/1509, FIS-PI04/1112, FIS-PI04/1931, FIS-PI05/ 1079, FIS-PI05/1052, FIS-PI06/1213…	2506	< 31y: 946 (47%) ≥31y: 1,049 (53%)	0.491	Born in Spain: Yes: 1,858 (93%) No, in Latin America: 88 (5%) No, in other place: 46 (2%)	Social class, n = 1,968 Highly skilled: 815 (41%) Nonmanual: 730 (37%) Manual: 423 (22%) Education, n = 1,991 Primary school or less: 424 (21.3%) Secondary school: 829 (41.6%) University or more: 738 (37.1%)	NR	NR	Duration of breastfeeding (any), weeks, n = 1,950 ≤24wks: 1,078 (55%) >24wks: 872 (45%)	1.) large fatty fish, based on 1 item from the questionnaire (“baked or steamed larger fatty fish such as tuna, swordfish, albacore”); 2) smaller fatty fish, based on 2 items from the questionnaire (“baked or steamed smaller fatty fish such as mackerel, sardines, anchovies, salmon” and “tinned sardines/mackerel”); 3) lean fish, based on 3 items from the questionnaire (“fried fish”; “baked or stea…	FFQ (frequency categories using reference portions); at 1st trimester (10-13wks), 3rd trimester (28-32 wks)	Total seafood, Mean: 498 g/wk (~3 servings); Median: 454 g/wk; Non-consumers, n=15 (0.8%)	NR	Umbilical cord blood mercury level (N=1,541) <8.5 μg/L: 48.4%, ≥8.5 μg/L 51.6% 1st trimester serum polychlorinated biphenyls (PCB), N= 1,499 < 110.92 ng/g: 735 (49.0%) ≥110.92 ng/g: 764 (51.0%) 1st trimester serum 2,2-bis(p-chlorophenyl)-1,1-dichloroethylene (DDE), N = 1,499 <123.15 ng/g: 752 (50.2%) ≥123.15 ng/g: 747 (49.8%)	Cognition	McCarthy Scales of Children's Abilities (MCSA)	General cognitive scale (higher score= better performance)	Overall cognitive development composite score	5y	Associations between maternal seafood intake and child general cognitive scores (MCSA): Maternal intake 1st Trimester, LARGE FATTY FISH: Quartiles,n, β (95% CI), p-value: Quantile 1 (Ref) Quantile 2: 2.26 (0.40, 4.11) Quantile 3: 1.93 (0.09, 3.79) Quantile 4: 2.29 (0.42, 4.16) Categorical (quartiles), P for trend: 0.02	Child sex,Child age,Maternal age,Race/ethnicity,SES,Alcohol intake,Non-fish dietary exposure to n-3 PUFAs,Smoking,Maternal anthropometrics,Child birth weight,Gestational age,Parental education,Parity	FOR ADD, ADHD, Anxiety, ASD, Depression: Family history of neurocognitive disorders	Breastfeeding status,Test quality,Cohort,Energy intake	Outcome assessment - parental report,No preregistered data analysis plan,Not all measures/analyses reported	Associations between maternal seafood consumption (total and seafood subgroups) in the 1st trimester and infant development at 14 mo were generally positive but non-significant. Results for maternal seafood consumption in the 3rd trimester were not reported. Associations between maternal seafood consumption in the 1st trimester and child development at 5y were generally positive, with a significa…
[truncated: 351 more rows]

## Sheet: ADHD
STUDY CHARACTERISTICS						POPULATION CHARACTERISTICS							EXPOSURE/INTERVENTION					OUTCOME									OTHER
Last name, Year	Design	Study name	Country	Funding source	Baseline n	Mothers age	Child sex, % female	Race/ethnicity	SES	Maternal Anthropometrics	Gestational Wt Gain	Infant Feeding Practices	Exposure	Exp Assess Method	Seafood intake	Seafood nutrients	Mercury	Outcome category	Outcome tool	Assessment tool interpretation	Sub-outcome	Child age at outcome measurement	Results	Key Confounders Accounted for	Key Confounders NOT Accounted for	Other covariates accounted for	Limitations	Summary of Results
[truncated: 9 more rows]

## Sheet: AGGREGATE
STUDY CHARACTERISTICS						POPULATION CHARACTERISTICS							EXPOSURE/INTERVENTION					OUTCOME									OTHER
[truncated: 20 more rows]

## Sheet: ASD
STUDY CHARACTERISTICS						POPULATION CHARACTERISTICS							EXPOSURE/INTERVENTION					OUTCOME									OTHER
[truncated: 54 more rows]

## Sheet: COGNITION
STUDY CHARACTERISTICS						POPULATION CHARACTERISTICS							EXPOSURE/INTERVENTION					OUTCOME									OTHER
[truncated: 215 more rows]

[truncated: 3 more sheets: LANG COMM, MOVE PHYS, SOCIAL-EMO & BEH]
